# Supplementary material for: Towards responsible resource utilization: A review of sustainable vs. unsustainable reuse of wood waste
Source: PLoS One. 2024 Dec 23;19(12):e0312527. doi: 10.1371/journal.pone.0312527 (PMC11665992; doi:10.1371/journal.pone.0312527)
Supplement: S1 Table — (XLSX) [file pone.0312527.s002.xlsx]

## Sheet: Sheet1
Authors	Title	Year	Source	Inclusion / Exclusion	Reason for Exclusion (if applicable)																		RelatedURL
A Al-Dailami, I Ahmad, H Kamyab, N Abdullah…	Sustainable solid waste management in Yemen: environmental, social aspects, and challenges	2022	Biomass Conversion …	Excluded	Not specific to wood waste
A Allesch, PH Brunner	Assessment methods for solid waste management: A literature review	2014	Waste Management &Research	Excluded	Not specific to wood waste
A Antelava, S Damilos, S Hafeez, G Manos…	Plastic solid waste (PSW) in the context of life cycle assessment (LCA) and sustainable management	2019	Environmental …	Excluded	Not specific to wood waste
A Aprilia, T Tezuka, G Spaargaren	Inorganic and hazardous solid waste management: Current status and challenges for Indonesia	2013	Procedia Environmental Sciences	Excluded	Not specific to wood waste
A Dashti, AS Noushabadi, J Asadi, M Raji…	Review of higher heating value of municipal solid waste based on analysis and smart modelling	2021	… and Sustainable Energy …	Excluded	Not specific to wood waste
A Demirbas, RH Alamoudı, W Ahmad…	Optimization of municipal solid waste (MSW) disposal in Saudi Arabia	2016	Energy sources, Part A …	Excluded	Not specific to wood waste
A Dutta, J Mahanta, T Banerjee	Supercapacitors in the light of solid waste and energy management: a review	2020	Advanced Sustainable …	Excluded	Not specific to wood waste
A Farooq, P Haputta, T Silalertruksa…	A framework for the selection of suitable waste to energy technologies for a sustainable municipal solid waste management system	2021	Frontiers in …	Excluded	Not specific to wood waste
A Fazeli, F Bakhtvar, L Jahanshaloo, NAC Sidik…	Malaysia׳ s stand on municipal solid waste conversion to energy: A review	2016	… and Sustainable Energy …	Excluded	Not specific to wood waste
A Iqbal, X Liu, GH Chen	Municipal solid waste: Review of best practices in application of life cycle assessment and sustainable management techniques	2020	Science of The Total Environment	Excluded	Not specific to wood waste
A Johari, SI Ahmed, H Hashim, H Alkali…	Economic and environmental benefits of landfill gas from municipal solid waste in Malaysia	2012	… and Sustainable Energy …	Excluded	Not specific to wood waste
A Kaur, R Bharti, R Sharma	Municipal solid waste as a source of energy	2023	Materials Today: Proceedings	Excluded	Not specific to wood waste
A Kumar, A Agrawal	Recent trends in solid waste management status, challenges, and potential for the future Indian cities–A review	2020	Current Research in Environmental Sustainability	Excluded	Not specific to wood waste
A Kumar, SR Samadder	Performance evaluation of anaerobic digestion technology for energy recovery from organic fraction of municipal solid waste: A review	2020	Energy	Excluded	Not specific to wood waste
A Kumar, SR Samadder	A review on technological options of waste to energy for effective management of municipal solid waste	2017	Waste Management	Excluded	Not specific to wood waste
A Laurent, I Bakas, J Clavreul, A Bernstad, M Niero…	Review of LCA studies of solid waste management systems–Part I: Lessons learned and perspectives	2014	Waste management	Excluded	Not specific to wood waste
A. Bosmans, M. Vanden Auweele, J. Govaerts, L. Helsen	Exergy analysis of the Chartherm process for energy valorization and material recuperation of chromated copper arsenate (CCA) treated wood waste	2011	Waste Management	Excluded	Ineligible study design for the review
A. Dimitriou, P. Roberts, G. A. Ormondroyd	VOC emissions from the combustion of low-grade lignocellulosic waste	2018	International Wood Products Journal	Excluded	Ineligible study design for the review
A. H. Grigoriou	Waste paper?wood composites bonded with isocyanate	2003	Wood Science and Technology	Excluded	Ineligible study design for the review
A. K. Kercher, D. C. Nagle	TGA modeling of the thermal decomposition of CCA treated lumber waste	2001	Wood Science and Technology	Excluded	Ineligible study design for the review
A. Maresca, J. Hyks, T.F. Astrup	Long-term leaching of nutrients and contaminants from wood combustion ashes	2018	Waste Management	Excluded	Ineligible study design for the review
A. Maresca, O. Krüger, H. Herzel, C. Adam, U. Kalbe, T.F. Astrup	Influence of wood ash pre-treatment on leaching behaviour, liming and fertilising potential	2019	Waste Management	Excluded	Ineligible study design for the review
A. Rasem Hasan, Helena Solo-Gabriele, Timothy Townsend	Online sorting of recovered wood waste by automated XRF-technology: Part II. Sorting efficiencies	2011	Waste Management	Excluded	Ineligible study design for the review
A. Rasem Hasan, John Schindler, Helena M. Solo-Gabriele, Timothy G. Townsend	Online sorting of recovered wood waste by automated XRF-technology. Part I: Detection of preservative-treated wood waste	2011	Waste Management	Excluded	Ineligible study design for the review
A.A. Ahmed, P.A. Trubaev	Use of granulated wood waste and municipal solid waste as fuel: <i>review</i>	2024	BIO Web of Conferences	Excluded	Ineligible study design for the review
AA Gour, SK Singh	Solid waste management in India: a state-of-the-art review	2023	Environmental Engineering Research	Excluded	Not specific to wood waste
AB Saraiva, RG Souza, CF Mahler…	Consequential lifecycle modelling of solid waste management systems–Reviewing choices and exploring their consequences	2018	Journal of Cleaner …	Excluded	Not specific to wood waste
Abed, Jasim M., Ban A. Khaleel, Inas S. Aldabagh, and Nadhim Hamah Sor	The effect of recycled plastic waste polyethylene terephthalate (PET) on characteristics of cement mortar	2021	Journal of Physics: Conference Series	Included	N/A
Abu Bakar, Nurul Huda, and Nurjannah Salim	Challenges and Opportunities in Wood Waste Utilization	2023	Wood Waste Management and Products, Sustainable Materials and Technology	Included	N/A
AC Karmperis, K Aravossis, IP Tatsiopoulos…	Decision support models for solid waste management: Review and game-theoretic approaches	2013	Waste management	Excluded	Not specific to wood waste
Adam M. Pringle, Mark Rudnicki, Joshua M. Pearce	Wood Furniture Waste–Based Recycled 3-D Printing Filament	2018	Forest Products Journal	Excluded	Insufficient detail on methods or results
Adam Olszewski, Paulina Kosmela, Łukasz Piszczyk	A novel approach in wood waste utilization for manufacturing of catalyst-free polyurethane-wood composites (PU-WC)	2023	Sustainable Materials and Technologies	Excluded	Ineligible study design for the review
Adama Ndao, Kokou Adjallé	Overview of the Biotransformation of Limonene and α-Pinene from Wood and Citrus Residues by Microorganisms	2023	Waste	Excluded	Ineligible study design for the review
Agegnehu, Getachew, Anoop Kumar Srivastava, and Michael I. Bird	The role of biochar and biochar-compost in improving soil quality and crop performance: A review	2017	Applied Soil Ecology	Included	N/A
Agnieszka Bala-Litwiniak, Henryk Radomiak	Possibility of the Utilization of Waste Glycerol as an Addition to Wood Pellets	2018	Waste and Biomass Valorization	Excluded	Ineligible study design for the review
Agnieszka Zawadzińska, Piotr Salachna, Jacek S. Nowak, Waldemar Kowalczyk	Response of Interspecific Geraniums to Waste Wood Fiber Substrates and Additional Fertilization	2021	Agriculture	Excluded	Insufficient detail on methods or results
AH Khan, EA López-Maldonado, NA Khan…	Current solid waste management strategies and energy recovery in developing countries-State of art review	2022	Chemosphere	Excluded	Not specific to wood waste
AH Khan, EA López-Maldonado, SS Alam…	Municipal solid waste generation and the current state of waste-to-energy potential: State of art review	2022	Energy Conversion and …	Excluded	Not specific to wood waste
AI Harir, R Kasim, B Ishiyaku	Exploring the resource recovery potentials of municipal solid waste: a review of solid wastes composting in developing countries	2015	International Journal of Scientific and …	Excluded	Not specific to wood waste
Aitor Barbero-López	Antifungal Activity of Several Vegetable Origin Household Waste Extracts Against Wood-Decaying Fungi In Vitro	2020	Waste and Biomass Valorization	Excluded	Ineligible study design for the review
AK Awasthi, M Shivashankar…	Plastic solid waste utilization technologies: A Review	2017	IOP conference series …	Excluded	Not specific to wood waste
AK Das, MN Islam, MM Billah, A Sarker	COVID-19 pandemic and healthcare solid waste management strategy–A mini-review	2021	Science of the total environment	Excluded	Not specific to wood waste
AK Das, MN Islam, MM Billah, A Sarker	COVID-19 and municipal solid waste (MSW) management: a review	2021	Environmental Science and …	Excluded	Not specific to wood waste
AK Jha, SK Singh, GP Singh, PK Gupta	Sustainable municipal solid waste management in low income group of cities: a review	2011	Tropical Ecology	Excluded	Not specific to wood waste
AK Ziraba, TN Haregu, B Mberu	A review and framework for understanding the potential impact of poor solid waste management on health in developing countries	2016	Archives of Public Health	Excluded	Not specific to wood waste
Alcides Lopes Leao, Ivana Cesarino, Milena Chanes de Souza, Ivan Moroz, Otavio Titton Dias, Mohamad Jawaid	Present Scenario and Future Scope of the Use of Wood Waste in Wood Plastic Composites	2023	Sustainable Materials and Technology	Excluded	Full text not available or accessible
ALEKSANDR VITITNEV, YURI ALASHKEVICH, ROMAN MARCHENKO, MIKHAIL ZYRYANOV, ALEKSANDR MOKHIREV	USE OF LOGGING WASTE IN TECHNOLOGIES FOR DEEP CHEMICAL PROCESSING OF WOOD	2021	Wood Research	Excluded	Ineligible study design for the review
Alexander Ell Wood, William Burgos	A Survey of Regulatory Methods Used in Writing NPDES Permits for Facilities Within the Shipbuilding and Repair Industry	2022	Hazardous and Industrial Waste Proceedings	Excluded	Duplicate records
Alexandre Tisserant, Stefan Pauliuk, Stefano Merciai, Jannick Schmidt, Jacob Fry, Richard Wood, Arnold Tukker	Solid Waste and the Circular Economy: A Global Analysis of Waste Treatment and Waste Footprints	2017	Journal of Industrial Ecology	Excluded	Ineligible study design for the review
Ali Akbar Enayati	A Study on Application of Polyvinylchloride (PVC) Waste and Sawdust in Wood-Plastic Composite	2021	Research &amp; Development in Material Science	Excluded	Insufficient detail on methods or results
Alireza Ashori, Amir Nourbakhsh	Characteristics of wood–fiber plastic composites made of recycled materials	2009	Waste Management	Excluded	Ineligible study design for the review
Allison Cerlanek, Yalan Liu, Nicole Robey, Alina S. Timshina, John A. Bowden, Timothy G. Townsend	Assessing construction and demolition wood-derived biochar for in-situ per- and polyfluoroalkyl substance (PFAS) removal from landfill leachate	2024	Waste Management	Excluded	Insufficient detail on methods or results
Altaf A. Memon	Control of Low-Concentration Volatile Organic Compound Emissions in the Wood Coating Industry - A Case Study	2022	Hazardous and Industrial Waste Proceedings	Excluded	Duplicate records
AM Costa, SD Mancini, MX Paes, CML Ugaya…	Social evaluation of municipal solid waste management systems from a life cycle perspective: a systematic literature review	2022	… International Journal of …	Excluded	Not specific to wood waste
AM Damghani, G Savarypour, E Zand, R Deihimfard	Municipal solid waste management in Tehran: Current practices, opportunities and challenges	2008	Waste management	Excluded	Not specific to wood waste
AM Joseph, R Snellings, P Van den Heede, S Matthys…	The use of municipal solid waste incineration ash in various building materials: a Belgian point of view	2018	Materials	Excluded	Not specific to wood waste
Amir Nourbakhsh, Alireza Ashori	Wood plastic composites from agro-waste materials: Analysis of mechanical properties	2010	Bioresource Technology	Excluded	Insufficient detail on methods or results
Amós M. Souza, Maria F. Nascimento, Diego H. Almeida, Diogo A. Lopes Silva, Tiago H. Almeida, André L. Christoforo, Francisco A.R. Lahr	Wood-based composite made of wood waste and epoxy based ink-waste as adhesive: A cleaner production alternative	2018	Journal of Cleaner Production	Excluded	Ineligible study design for the review
AN Matheri, C Mbohwa, F Ntuli, M Belaid…	Waste to energy bio-digester selection and design model for the organic fraction of municipal solid waste	2018	… and sustainable energy …	Excluded	Not specific to wood waste
Ana Isabel Moreno, Rafael Font, Juan A. Conesa	Combustion of furniture wood waste and solid wood: Kinetic study and evolution of pollutants	2017	Fuel	Excluded	Ineligible study design for the review
Ananias Francisco Dias Júnior, Helena Arthuso, Artur Queiroz Lana, Carlos Rogério Andrade, José Otávio Brito, Geraldo Bortoletto Júnior	Addition of Eucalyptus sp wood to urban wood waste as a strategy for energetic use	2021	Scientia Forestalis	Excluded	Insufficient detail on methods or results
ANANIAS FRANCISCO DIAS JÚNIOR, RICHARD BRIQUES ANUTO, CARLOS ROGÉRIO ANDRADE, NATÁLIA DIAS DE SOUZA, SALY TAKESHITA, JOSÉ OTÁVIO BRITO, ADRIANA MARIA NOLASCO	INFLUENCE OF Eucalyptus WOOD ADDITION TO URBAN WOOD WASTE DURING COMBUSTION	2017	CERNE	Excluded	Insufficient detail on methods or results
Andi Hermawan, Takeshi Ohuchi, Noboru Fujimoto, Yasuhide Murase	Manufacture of composite board using wood prunings and waste porcelain stone	2009	Journal of Wood Science	Excluded	Ineligible study design for the review
Andrea Parisi Kern, Luciano Vargas Amor, Sergio Cirelli Angulo, Alfredo Montelongo	Factors influencing temporary wood waste generation in high-rise building construction	2018	Waste Management	Excluded	Ineligible study design for the review
Andrzej Greinert, Maria Mrówczyńska, Wojciech Szefner	The Use of Waste Biomass from the Wood Industry and Municipal Sources for Energy Production	2019	Sustainability	Excluded	Insufficient detail on methods or results
Aneta Saletnik, Bogdan Saletnik, Czesław Puchalski	Modification of Energy Parameters in Wood Pellets with the Use of Waste Cooking Oil	2021	Energies	Excluded	Insufficient detail on methods or results
Angın, Dilek	Effect of pyrolysis temperature and heating rate on biochar obtained from pyrolysis of safflower seed press cake	2013	Bioresource Technology	Included	N/A
Anil Kumar Varma, Lokendra Singh Thakur, Ravi Shankar, Prasenjit Mondal	Pyrolysis of wood sawdust: Effects of process parameters on products yield and characterization of products	2019	Waste Management	Excluded	Ineligible study design for the review
Anita Kwaśniewska, Michał Świetlicki, Beata Kowalska, Grzegorz Gładyszewski	Polysaccharide Composite Films Utilising Wood Waste	2023	Materials	Excluded	Ineligible study design for the review
Anita Widianti	COMBINATION OF COIR FIBER WASTE AND COIR-WOOD ASH FOR EXPANSIVE CLAY STABILIZATION	2023	International Journal of GEOMATE	Excluded	Insufficient detail on methods or results
Anna Bogush, Julia A. Stegemann, Ian Wood, Amitava Roy	Element composition and mineralogical characterisation of air pollution control residue from UK energy-from-waste facilities	2015	Waste Management	Excluded	Ineligible study design for the review
Anna Schild, Julie Cool, Marius-Catalin Barbu, Gregory D. Smith	Feasibility of substituting core layer strands in randomly OSB with contaminated waste wood particles	2019	Wood Material Science &amp; Engineering	Excluded	Ineligible study design for the review
Anqing Zheng, Kun Zhao, Zengli Zhao, Liqun Jiang, Zhen Huang, Guoqiang Wei, Xiaobo Wang, Fang He, Haibin Li	Fast Pyrolysis of Nitrogen-Rich Wood Waste Pretreated by Microwave-Assisted Glycerolysis	2016	Waste and Biomass Valorization	Excluded	Ineligible study design for the review
Anwar, Z., M. Irshad, I. Fareed, and A. Saleem	Characterization and recycling of organic waste after co-composting - A review	2015	Journal of Agricultural Science	Included	N/A
AO Daoud, AAE Othman…	An investigation into solid waste problem in the Egyptian construction industry: A mini-review	2020	Waste Management & …	Excluded	Not specific to wood waste
AO Nwosu, HE Chukwueloka	A review of solid waste management strategies in Nigeria	2020	Journal of Environment …	Excluded	Not specific to wood waste
Arnaud Besserer, Sarah Troilo, Pierre Girods, Yann Rogaume, Nicolas Brosse	Cascading Recycling of Wood Waste: A Review	2021	Polymers	Excluded	Ineligible study design for the review
Aron Pazzaglia, Beatrice Castellani	A Decision Tool for Wood Waste Valorization	2023	CONECT. International Scientific Conference of Environmental and Climate Technologies	Excluded	Ineligible study design for the review
Aron Pazzaglia, Beatrice Castellani	A Decision Tool for the Valorization of Wood Waste	2023	Environmental and Climate Technologies	Excluded	Ineligible study design for the review
Aron Pazzaglia, Mattia Gelosia, Tommaso Giannoni, Giacomo Fabbrizi, Andrea Nicolini, Beatrice Castellani	Wood waste valorization: Ethanol based organosolv as a promising recycling process	2023	Waste Management	Excluded	Ineligible study design for the review
Arthur Marin, Lisa Rector, Barbara Morin, George Allen	Residential wood heating: An overview of U.S. impacts and regulations	2022	Journal of the Air &amp; Waste Management Association	Excluded	Insufficient detail on methods or results
Arthur, Richard, Martina Francisca Baidoo, and Edward Antwi	Biogas as a potential renewable energy source: A Ghanaian case study	2011	Renewable Energy	Included	N/A
AS Bello, MA Al-Ghouti, MH Abu-Dieyeh	Sustainable and long-term management of municipal solid waste: A review	2022	Bioresource Technology Reports	Excluded	Not specific to wood waste
AS Narayan, SJ Marks, R Meierhofer…	Advancements in and integration of water, sanitation, and solid waste for low-and middle-income countries	2021	Annual review of …	Excluded	Not specific to wood waste
ASL França, JA Neto, RF Gonçalves…	Proposing the use of blockchain to improve the solid waste management in small municipalities	2020	Journal of Cleaner …	Excluded	Not specific to wood waste
ASO Ogunjuyigbe, TR Ayodele, MA Alao	Electricity generation from municipal solid waste in some selected cities of Nigeria: An assessment of feasibility, potential and technologies	2017	Renewable and Sustainable …	Excluded	Not specific to wood waste
AT Hoang, PS Varbanov, S Nižetić, R Sirohi…	Perspective review on Municipal Solid Waste-to-energy route: Characteristics, management strategy, and role in circular economy	2022	Journal of cleaner …	Excluded	Not specific to wood waste
AT Sipra, N Gao, H Sarwar	Municipal solid waste (MSW) pyrolysis for bio-fuel production: A review of effects of MSW components and catalysts	2018	Fuel processing technology	Excluded	Not specific to wood waste
Athena S. Jones, Juniper Marini, Helena M. Solo-Gabriele, Nicole M. Robey, Timothy G. Townsend	Arsenic, copper, and chromium from treated wood products in the U.S. disposal sector	2019	Waste Management	Excluded	Ineligible study design for the review
ATT Gonçalves, FTF Moraes, GL Marques…	Urban solid waste challenges in the BRICS countries: A systematic literature review	2018	Revista Ambiente & …	Excluded	Not specific to wood waste
Aurelija Rimkienė, Agnė Kairytė, Sigitas Vėjelis, Arūnas Kremensas, Saulius Vaitkus, Jurga Šeputytė-Jucikė	Structure Formation in Engineered Wood Using Wood Waste and Biopolyurethane	2024	Materials	Excluded	Ineligible study design for the review
AV de Souza Melaré, SM González, K Faceli…	Technologies and decision support systems to aid solid-waste management: a systematic review	2017	Waste management	Excluded	Not specific to wood waste
AV Shah, A Singh, SS Mohanty, VK Srivastava…	Organic solid waste: Biorefinery approach as a sustainable strategy in circular bioeconomy	2022	Bioresource …	Excluded	Not specific to wood waste
AV Shah, VK Srivastava, SS Mohanty…	Municipal solid waste as a sustainable resource for energy production: State-of-the-art review	2021	Journal of Environmental …	Excluded	Not specific to wood waste
Axel Meyer, Julie Schobing, Gontrand Leyssens, Cornelius Schönnenbeck, Fabrice Cazier, Dorothée Dewaele, Paul Genevray, Coralie Vandenbilcke	Thermochemical recovery of waste wood in a domestic wood stove: influence of the geometry of wood batch in the fireplace on pollutant emissions	2023	Biofuels	Excluded	Ineligible study design for the review
Azita H. Moghaddam, Catherine N. Mulligan	Conversion of CCA-treated wood to ethanol: a method to reduce leaching of metals from disposed treated wood prior to disposal	2016	Journal of Material Cycles and Waste Management	Excluded	Ineligible study design for the review
Azita H. Moghaddam, Catherine N. Mulligan	Leaching of heavy metals from chromated copper arsenate (CCA) treated wood after disposal	2008	Waste Management	Excluded	Ineligible study design for the review
B Adhikari, KR Dahal, SN Khanal	A review of factors affecting the composition of municipal solid waste landfill leachate	2014	International journal of …	Excluded	Not specific to wood waste
B Dastjerdi, V Strezov, R Kumar, M Behnia	An evaluation of the potential of waste to energy technologies for residual solid waste in New South Wales, Australia	2019	Renewable and Sustainable …	Excluded	Not specific to wood waste
B Gu, S Jiang, H Wang, Z Wang, R Jia, J Yang, S He…	Characterization, quantification and management of China's municipal solid waste in spatiotemporal distributions: A review	2017	Waste Management	Excluded	Not specific to wood waste
B Ruj, S Ghosh	Technological aspects for thermal plasma treatment of municipal solid waste—A review	2014	Fuel processing technology	Excluded	Not specific to wood waste
Bala Yamini Sadasivam, Krishna R. Reddy	Adsorption and transport of methane in biochars derived from waste wood	2015	Waste Management	Excluded	Ineligible study design for the review
Balázs Dávid, Olivér Ősz, Máté Hegyháti	Robust Scheduling of Waste Wood Processing Plants with Uncertain Delivery Sources and Quality	2021	Sustainability	Excluded	Insufficient detail on methods or results
Banjo Ayobami Akinyemi, Clinton Emeka Okonkwo, Elijah Aina Alhassan, Mosunmola Ajiboye	Durability and strength properties of particle boards from polystyrene–wood wastes	2019	Journal of Material Cycles and Waste Management	Excluded	Insufficient detail on methods or results
Barbara Morin, George Allen, Arthur Marin, Lisa Rector, Mahdi Ahmadi	Impacts of wood species and moisture content on emissions from residential wood heaters	2022	Journal of the Air &amp; Waste Management Association	Excluded	Ineligible study design for the review
Barbara Suchorab, Anita Wronka, Grzegorz Kowaluk	Towards circular economy by valorization of waste upholstery textile fibers in fibrous wood-based composites production	2023	European Journal of Wood and Wood Products	Excluded	Ineligible study design for the review
Bartłomiej Mazela	Fungicidal value of wood tar from pyrolysis of treated wood	2007	Waste Management	Excluded	Ineligible study design for the review
Beena Patel, Bharat Gami, Pankaj Patel	Carbon Sequestration by Bamboo Farming on Marginal Land and Sustainable Use of Wood Waste for Bioenergy: Case Studies from Abellon Clean Energy	2017	Wood is Good	Excluded	Duplicate records
Benito, Marta, Alberto Masaguer, Ana Moliner, and Roberto De Antonio	Chemical and physical properties of pruning waste compost and their seasonal variability	2006	Bioresource Technology	Included	N/A
Bernardeta Dębska, Lech Lichołai, Patryk Godek	POLYMER COMPOSITES MODIFIED BY WASTE MATERIALS CONTAINING WOOD FIBRES	2016	Journal of Ecological Engineering	Excluded	Insufficient detail on methods or results
BG Mwanza, C Mbohwa	Drivers to sustainable plastic solid waste recycling: a review	2017	Procedia Manufacturing	Excluded	Not specific to wood waste
BG Mwanza, C Mbohwa, A Telukdarie	Municipal solid waste management in Kitwe City: An engineering management perspective	2018	… of Environmental Quality: An …	Excluded	Not specific to wood waste
BN Kulkarni, V Anantharama	Repercussions of COVID-19 pandemic on municipal solid waste management: Challenges and opportunities	2020	Science of the Total Environment	Excluded	Not specific to wood waste
Bo Chen, Zhangfeng Luo, Huidong Chen, Changjing Chen, Di Cai, Peiyong Qin, Hui Cao, Tianwei Tan	Wood Plastic Composites from the Waste Lignocellulosic Biomass Fibers of Bio-Fuels Processes: A Comparative Study on Mechanical Properties and Weathering Effects	2018	Waste and Biomass Valorization	Excluded	Insufficient detail on methods or results
Bo Yin, Minna Hakkarainen	Green Plasticizers from Liquefied Wood	2013	Waste and Biomass Valorization	Excluded	Ineligible study design for the review
Börjesson, Pål, Julia Hansson, and Göran Berndes	Future demand for forest-based biomass for energy purposes in Sweden	2017	Forest Ecology and Management	Included	N/A
Boštjan Lesar, Miha Humar, Guido Hora	Quality assessment of recycled wood with and without non-wooden materials from selected recycling companies in Europe	2018	Waste Management	Excluded	Ineligible study design for the review
Bray, Casey D., Madeleine Strum, Heather Simon, Lee Riddick, Mike Kosusko, Marc Menetrez, Michael D. Hays, and Venkatesh Rao	An assessment of important SPECIATE profiles in the EPA emissions modeling platform and current data gaps	2019	Atmospheric Environment	Included	N/A
BT Eddine, MM Salah	Solid waste as renewable source of energy: current and future possibility in Algeria	2012	International Journal of Energy and Environmental …	Excluded	Not specific to wood waste
Budy Rahmat, Fitri Kurniati, Elya Hartini	Mahogany Wood-Waste Vinegar as Larvacide for Spodoptera litura	2015	BioResources	Excluded	Ineligible study design for the review
C Cao, W Xuan, S Yan, Q Wang	Zeolites synthesized from industrial and agricultural solid waste and their applications: A review	2023	Journal of Environmental Chemical …	Excluded	Not specific to wood waste
C Ferreira, A Ribeiro, L Ottosen	Possible applications for municipal solid waste fly ash	2003	Journal of hazardous materials	Excluded	Not specific to wood waste
C Ghinea, M Gavrilescu	DECISION SUPPORT MODELS FOR SOLID WASTE MANAGEMENT--AN OVERVIEW.	2010	Environmental Engineering & …	Excluded	Not specific to wood waste
C Mukherjee, J Denney, EG Mbonimpa…	A review on municipal solid waste-to-energy trends in the USA	2020	… and Sustainable Energy …	Excluded	Not specific to wood waste
C Ram, A Kumar, P Rani	Municipal solid waste management: a review of waste to energy (WtE) approaches	2021	Bioresources	Excluded	Not specific to wood waste
C Ravichandran, G Venkatesan	Toward sustainable solid waste management–challenges and opportunities	2021	Handbook of Advanced Approaches …	Excluded	Not specific to wood waste
C Vrancken, PJ Longhurst, ST Wagland	Critical review of real-time methods for solid waste characterisation: Informing material recovery and fuel production	2017	Waste management	Excluded	Not specific to wood waste
C Zeng, D Niu, Y Zhao	A comprehensive overview of rural solid waste management in China	2015	Frontiers of Environmental Science & …	Excluded	Not specific to wood waste
C Zurbrügg, M Caniato, M Vaccari	How assessment methods can support solid waste management in developing countries—a critical review	2014	Sustainability	Excluded	Not specific to wood waste
C. Antwi-Boasiako, A. Osei-Owusu Ansah, M. Glalah	Physico-mechanical properties of wood–plastic composites from <i>Triplochiton scleroxylon</i> K. Schum wood-residue and post-consumer polyethylene waste as construction materials	2021	International Wood Products Journal	Excluded	Ineligible study design for the review
C. Sneha, Minnu Tomy	Yield Evaluation of Oyster Mushroom on Dust Waste of Some Common Timber Species	2017	Wood is Good	Excluded	Duplicate records
Cambero, Claudia, Taraneh Sowlati, Marian Marinescu, and Dominik Röser	Strategic optimization of forest residues to bioenergy and biofuel supply chain	2015	International Journal of Energy Research	Included	N/A
Carlos A. Garcia, Guido Hora	State-of-the-art of waste wood supply chain in Germany and selected European countries	2017	Waste Management	Excluded	Ineligible study design for the review
Carly Whittaker	Production of Wood Pellets from Waste Wood	2018	Greenhouse Gases Balances of Bioenergy Systems	Excluded	Full text not available or accessible
Carmen-Alice Teacă, Asim Shahzad, Ioana A. Duceac, Fulga Tanasă	The Re-/Up-Cycling of Wood Waste in Wood–Polymer Composites (WPCs) for Common Applications	2023	Polymers	Excluded	Ineligible study design for the review
Carol A Clausen	Improving the two-step remediation process for CCA-treated wood: Part II. Evaluating bacterial nutrient sources	2004	Waste Management	Excluded	Ineligible study design for the review
Carol A. Clausen	CCA removal from treated wood using a dual remediation process	2000	Waste Management and Research	Excluded	Ineligible study design for the review
Carol A. Clausen	Isolating metal-tolerant bacteria capable of removing copper, chromium, and arsenic from treated wood	2000	Waste Management and Research	Excluded	Ineligible study design for the review
Carol A. Clausen	CCA removal from treated wood using a dual remediation process	2000	Waste Management &amp; Research: The Journal for a Sustainable Circular Economy	Excluded	Ineligible study design for the review
Carol A. Clausen	Isolating metal-tolerant bacteria capable of removing copper, chromium, and arsenic from treated wood	2000	Waste Management &amp; Research: The Journal for a Sustainable Circular Economy	Excluded	Ineligible study design for the review
Carol Clausen	Improving the two-step remediation process for CCA-treated wood: Part I. Evaluating oxalic acid extraction	2004	Waste Management	Excluded	Ineligible study design for the review
Carpenter, Daniel, Tyler L. Westover, Stefan Czernik, and Whitney Jablonski	Biomass feedstocks for renewable fuel production: a review of the impacts of feedstock and pretreatment on the yield and product distribution of fast pyrolysis bio-oils and vapors	2014	Green Chemistry	Included	N/A
Carvalho, Lara, Elisabeth Wopienka, Christian Pointner, Joakim Lundgren, Vijay Kumar Verma, Walter Haslinger, and Christoph Schmidl	Performance of a pellet boiler fired with agricultural fuels	2013	Applied Energy	Included	N/A
CC Anyaoku, S Baroutian	Decentralized anaerobic digestion systems for increased utilization of biogas from municipal solid waste	2018	Renewable and sustainable Energy reviews	Excluded	Not specific to wood waste
Cesprini, Emanuele, Rosa Greco, Valerio Causin, Tiziana Urso, Raffaele Cavalli, and Michela Zanetti	Quality assessment of pellets and briquettes made from glued wood waste	2021	European Journal of Wood and Wood Products	Included	N/A
CG Cheah, WY Chia, SF Lai, KW Chew, SR Chia…	Innovation designs of industry 4.0 based solid waste management: Machinery and digital circular economy	2022	Environmental …	Excluded	Not specific to wood waste
CH Li, TT Lee, SSY Lau	Enhancement of municipal solid waste Management in Hong Kong through innovative solutions: a review	2023	Sustainability	Excluded	Not specific to wood waste
Chainarong Srivabut, Chatree Homkhiew, Surasit Rawangwong, Worapong Boonchouytan	Possibility of using municipal solid waste for manufacturing wood-plastic composites: effects of natural weathering, wood waste types, and contents	2022	Journal of Material Cycles and Waste Management	Excluded	Ineligible study design for the review
Chainarong Srivabut, Thanate Ratanawilai, Salim Hiziroglu	Statistical modeling and response surface optimization on natural weathering of wood–plastic composites with calcium carbonate filler	2021	Journal of Material Cycles and Waste Management	Excluded	Insufficient detail on methods or results
Chalker-Scott, Linda	Impact of mulches on landscape plants and the environment - A review	2007	Journal of Environmental Horticulture	Included	N/A
Changtong Mei, Xiuxuan Sun, Minli Wan, Qinglin Wu, Sang-Jin Chun, Sunyoung Lee	Coextruded Wood Plastic Composites Containing Recycled Wood Fibers Treated with Micronized Copper-Quat: Mechanical, Moisture Absorption, and Chemical Leaching Performance	2017	Waste and Biomass Valorization	Excluded	Ineligible study design for the review
Chao Zhang, Rui Yang, Meichen Sun, Shicheng Zhang, Mingjing He, Daniel C. W. Tsang, Gang Luo	Wood waste biochar promoted anaerobic digestion of food waste: focusing on the characteristics of biochar and microbial community analysis	2022	Biochar	Excluded	Insufficient detail on methods or results
Charalampos Lykidis, Chrysanthi Parnavela, Nikolaos Goulounis, Athanasios Grigoriou	Potential for utilizing waste corrugated paper containers into wood composites using UF and PMDI resin systems	2012	European Journal of Wood and Wood Products	Excluded	Ineligible study design for the review
Charlene Scott, Tejaswi Maneesh Desamsetty, Nejat Rahmanian	Unlocking Power: Impact of Physical and Mechanical Properties of Biomass Wood Pellets on Energy Release and Carbon Emissions in Power Sector	2024	Waste and Biomass Valorization	Excluded	Ineligible study design for the review
Charles E. Frazier	Waste product from wood finally used to make glue	2023	Nature	Excluded	Ineligible study design for the review
Chatree Homkhiew, Chainarong Srivabut, Surasit Rawangwong, Worapong Boonchouytan	Performance of Wood-plastic Composites Manufactured from Post-consumer Plastics and Wood Waste under Coastal Weathering in Thailand	2022	Fibers and Polymers	Excluded	Ineligible study design for the review
Chidi E. Efika, Jude A. Onwudili, Paul T. Williams	Influence of heating rates on the products of high-temperature pyrolysis of waste wood pellets and biomass model compounds	2018	Waste Management	Excluded	Ineligible study design for the review
Chong, Calvin, and Glen P. Lumis	Mixtures of paper mill sludge, wood chips, bark, and peat in substrates for pot-in-pot shade tree production	2000	Canadian Journal of Plant Science	Included	N/A
Christian Sesseng, Nina K. Reitan, Karolina Storesund, Ragni F. Mikalsen, Bjarne C. Hagen	Effect of particle granularity on smoldering fire in wood chips made from wood waste: An experimental study	2020	Fire and Materials	Excluded	Insufficient detail on methods or results
Chun, Yuan, Guangyao Sheng, Cary T. Chiou, and Baoshan Xing	Compositions and Sorptive Properties of Crop Residue-Derived Chars	2004	Environmental Science & Technology	Included	N/A
Courtney A. Gorin, Jeffrey L. Collett, Pierre Herckes	Wood Smoke Contribution to Winter Aerosol in Fresno, CA	2006	Journal of the Air &amp; Waste Management Association	Excluded	Insufficient detail on methods or results
CPC Bong, WS Ho, H Hashim, JS Lim, CS Ho…	Review on the renewable energy and solid waste management policies towards biogas development in Malaysia	2017	… and Sustainable Energy …	Excluded	Not specific to wood waste
CSG Penteado, MAS de Castro	Covid-19 effects on municipal solid waste management: What can effectively be done in the Brazilian scenario?	2021	Resources, Conservation and Recycling	Excluded	Not specific to wood waste
D Chen, L Yin, H Wang, P He	Pyrolysis technologies for municipal solid waste: a review	2014	Waste management	Excluded	Not specific to wood waste
D Grazhdani	Assessing the variables affecting on the rate of solid waste generation and recycling: An empirical analysis in Prespa Park	2016	Waste Management	Excluded	Not specific to wood waste
D He, H Hu, F Jiao, W Zuo, C Liu, H Xie, L Dong…	Thermal separation of heavy metals from municipal solid waste incineration fly ash: A review	2023	Chemical Engineering …	Excluded	Not specific to wood waste
D Khan, SR Samadder	Municipal solid waste management using Geographical Information System aided methods: A mini review	2014	Waste management &research	Excluded	Not specific to wood waste
D Khatiwada, F Golzar, B Mainali…	Circularity in the management of municipal solid waste–a systematic review	2021	Rigas Tehniskas …	Excluded	Not specific to wood waste
D Laner, M Crest, H Scharff, JWF Morris, MA Barlaz	A review of approaches for the long-term management of municipal solid waste landfills	2012	Waste management	Excluded	Not specific to wood waste
D Mmereki, A Baldwin, B Li	A comparative analysis of solid waste management in developed, developing and lesser developed countries	2016	Environmental technology reviews	Excluded	Not specific to wood waste
D Pokhrel, T Viraraghavan	Municipal solid waste management in Nepal: practices and challenges	2005	Waste Management	Excluded	Not specific to wood waste
D Porta, S Milani, AI Lazzarino, CA Perucci…	Systematic review of epidemiological studies on health effects associated with management of solid waste	2009	Environmental …	Excluded	Not specific to wood waste
D Singh, AK Dikshit, S Kumar	Smart technological options in collection and transportation of municipal solid waste in urban areas: A mini review	2024	Waste Management & …	Excluded	Not specific to wood waste
D.R. O’Callahan, T. Singh, I.R. McDonald	Evaluation of lactic acid bacterium from chilli waste as a potential antifungal agent for wood products	2012	Journal of Applied Microbiology	Excluded	Ineligible study design for the review
Daffa Naufalian Fauzi, Bagus Saputra, Melya Riniarti, Duryat Duryat, Intan Fajar Suri, Wahyu Hidayat	Environmentally Friendly Paving Block Based on Wood Waste: The Effect of Rubber Wood Waste Content on the Physical-Mechanical Properties of Paving Block	2024	Jurnal Teknik Pertanian Lampung (Journal of Agricultural Engineering)	Excluded	Ineligible study design for the review
Daniel J. Lane, Olli Sippula, Hanna Koponen, Mikko Heimonen, Sirpa Peräniemi, Anna Lähde, Niko M. Kinnunen, Taina Nivajärvi, Narasinha Shurpali, Jorma Jokiniemi	Volatilisation of major, minor, and trace elements during thermal processing of fly ashes from waste- and wood-fired power plants in oxidising and reducing gas atmospheres	2020	Waste Management	Excluded	Insufficient detail on methods or results
Daniela Sova, Lidia Gurau, Mihaela Porojan, Olivia Florea, Venetia Sandu, Monica Purcaru	Indirect Evaluation of the Porosity of Waste Wood Briquettes by Assessing Their Surface Quality	2021	Waste and Biomass Valorization	Excluded	Ineligible study design for the review
Danuta KRÓL, Aleksandra BORSUKIEWICZ GOZDUR, Sławomir POSKROBKO	THE STUDY OF WASTE WOOD BIOMASS AS A BIOFUEL IN THE CONTEXT OF BOILER OPERATIONAL PROBLEMS - SLAGGING AND HIGH-TEMPERATURE CORROSION	2016	Drewno. Prace Naukowe, Doniesienia, Komunikaty = Wood. Research Papers, Reports, Announcements	Excluded	Insufficient detail on methods or results
David Muir Wood	2. Water and waste	2012	Civil Engineering	Excluded	Full text not available or accessible
Davide Rassati, Massimo Faccoli, Lorenzo Marini, Robert A. Haack, Andrea Battisti, Edoardo Petrucco Toffolo	Exploring the role of wood waste landfills in early detection of non-native wood-boring beetles	2014	Journal of Pest Science	Excluded	Insufficient detail on methods or results
DB Olawade, OZ Wada, OT Ore…	Trends of solid waste generation during COVID-19 pandemic: A review	2024	Waste Management …	Excluded	Not specific to wood waste
Demeyer, Alex, JC Voundi Nkana, and M. G. Verloo	Characteristics of wood ash and influence on soil properties and nutrient uptake: an overview	2001	Bioresource Technology	Included	N/A
Demirbas, Ayhan	Potential applications of renewable energy sources, biomass combustion problems in boiler power systems and combustion related environmental issues	2005	Progress in Energy and Combustion Science	Included	N/A
Deni SETIAWAN, Arif HIDAYAT, Supriyadi SUPRIYADI, Wahyu LESTARI	Environmental Ethics Policy in Jepara: Optimization of Handicraft Designs from Wood Waste in the Furniture Industry	2023	Journal of the Korean Wood Science and Technology	Excluded	Ineligible study design for the review
DET Cervantes, AL Martínez, MC Hernández…	Using indicators as a tool to evaluate municipal solid waste management: A critical review	2018	Waste management	Excluded	Not specific to wood waste
Dewi Ermaya	Characterization of Waste into Liquid Smoke from Wood Powder and Coconut Shell (Cocos nucifera)	2020	Serambi Journal of Agricultural Technology	Excluded	Insufficient detail on methods or results
Diego David Pinzón Moreno, Clodoaldo Saron	Low-density polyethylene waste/recycled wood composites	2017	Composite Structures	Excluded	Ineligible study design for the review
Dildare Basalp, Funda Tihminlioglu, Sait C. Sofuoglu, Fikret Inal, Aysun Sofuoglu	Utilization of Municipal Plastic and Wood Waste in Industrial Manufacturing of Wood Plastic Composites	2020	Waste and Biomass Valorization	Excluded	Ineligible study design for the review
Dilnoza Jumaeva	STUDYING AND OBTAINING ADSORBENTS FROM WOOD WASTE	2023	Universum:Chemistry &amp; biology	Excluded	Ineligible study design for the review
Dirk Mauruschat, Burkhard Plinke, Jochen Aderhold, Jan Gunschera, Peter Meinlschmidt, Tunga Salthammer	Application of near-infrared spectroscopy for the fast detection and sorting of wood–plastic composites and waste wood treated with wood preservatives	2015	Wood Science and Technology	Excluded	Ineligible study design for the review
DJ Tonjes, KL Greene	A review of national municipal solid waste generation assessments in the USA	2012	Waste Management &Research	Excluded	Not specific to wood waste
Djilani, Chahrazed, Rachida Zaghdoudi, Ali Modarressi, Marek Rogalski, Fayçal Djazi, and Abdelaziz Lallam	Elimination of organic micropollutants by adsorption on activated carbon prepared from agricultural waste	2012	Chemical Engineering Journal	Included	N/A
DMY Maya, ALE Sarmiento, C Oliveira…	Gasification of municipal solid waste for power generation in Brazil, a review of available technologies and their environmental benefits	2016	Journal of Chemistry …	Excluded	Not specific to wood waste
DO Olukanni, JO Adeleke, DD Aremu	A review of local factors affecting solid waste collection in Nigeria	2016		Excluded	Not specific to wood waste
Dominic Derzu, Henry Mensah-Brown, Abeeku Brew-Hammond	Wood Waste Cogeneration in Kumasi, Ghana	2005	Bioenergy - Realizing the Potential	Excluded	Duplicate records
Dominik Wilczyński, Krzysztof Talaśka, Dominik Wojtkowiak, Krzysztof Wałęsa, Szymon Wojciechowski	Selection of the Electric Drive for the Wood Waste Compacting Unit	2022	Energies	Excluded	Insufficient detail on methods or results
Dominika Janiszewska, Iwona Frąckowiak, Karolina Mytko	Exploitation of liquefied wood waste for binding recycled wood particleboards	2016	Holzforschung	Excluded	Ineligible study design for the review
Dorin Maier	Building Materials Made of Wood Waste a Solution to Achieve the Sustainable Development Goals	2021	Materials	Excluded	Ineligible study design for the review
Douglas Lamounier Faria, Thamirys Andrade Lopes, Lourival Marin Mendes, José Benedito Guimarães Júnior	Valorization of wood shavings waste for the production of wood particulate composites	2020	Matéria (Rio de Janeiro)	Excluded	Ineligible study design for the review
DQ Zhang, SK Tan, RM Gersberg	Municipal solid waste management in China: status, problems and challenges	2010	Journal of environmental management	Excluded	Not specific to wood waste
DS Vijayan, D Parthiban	Effect of Solid waste based stabilizing material for strengthening of Expansive soil-A review	2020	Environmental Technology &Innovation	Excluded	Not specific to wood waste
DT Jerin, HH Sara, MA Radia, PS Hema, S Hasan…	An overview of progress towards implementation of solid waste management policies in Dhaka, Bangladesh	2022	Heliyon	Excluded	Not specific to wood waste
DV Pheakdey, NV Quan, TD Khanh…	Challenges and priorities of municipal solid waste management in Cambodia	2022	International Journal of …	Excluded	Not specific to wood waste
Dwivedi, Sourabh, Rizwan Wahab, Farheen Khan, Yogendra K. Mishra, Javed Musarrat, and Abdulaziz A. Al-Khedhairy	Reactive oxygen species mediated bacterial biofilm inhibition via zinc oxide nanoparticles and their statistical determination	2014	PloS One	Included	N/A
E Binion, J Gutberlet	The effects of handling solid waste on the wellbeing of informal and organized recyclers: a review of the literature	2012	International journal of occupational and …	Excluded	Not specific to wood waste
E den Boer, A Jędrczak, Z Kowalski, J Kulczycka…	A review of municipal solid waste composition and quantities in Poland	2010	Waste management	Excluded	Not specific to wood waste
E Emmanouilidou, S Mitkidou, A Agapiou…	Solid waste biomass as a potential feedstock for producing sustainable aviation fuel: a systematic review	2023	Renewable Energy	Excluded	Not specific to wood waste
E Eswara Reddy, T Tom	A review on economic assessment on solid waste management	2023	International Conference on Economics …	Excluded	Not specific to wood waste
E Singh, A Kumar, R Mishra, S Kumar	Solid waste management during COVID-19 pandemic: Recovery techniques and responses	2022	Chemosphere	Excluded	Not specific to wood waste
E. Madadian, A. H. Akbarzadeh, M. Lefsrud	Pelletized Composite Wood Fiber Mixed with Plastic as Advanced Solid Biofuels: Thermo-Chemical Analysis	2017	Waste and Biomass Valorization	Excluded	Ineligible study design for the review
E. Madadian, A. H. Akbarzadeh, V. Orsat, M. Lefsrud	Pelletized Composite Wood Fiber Mixed with Plastic as Advanced Solid Biofuels: Physico-Chemo-Mechanical Analysis	2017	Waste and Biomass Valorization	Excluded	Ineligible study design for the review
E. Madadian, L. Amiri, M. Lefsrud	Thermodynamic Analysis of Wood Pellet Gasification in a Downdraft Reactor for Advanced Biofuel Production	2019	Waste and Biomass Valorization	Excluded	Ineligible study design for the review
E. Simangunsong, I. Ziegler-Devin, L. Chrusciel, P. Girods, N. J. Wistara, N. Brosse	Steam Explosion of Beech Wood: Effect of the Particle Size on the Xylans Recovery	2018	Waste and Biomass Valorization	Excluded	Insufficient detail on methods or results
E.D. Gezer, P.A. Cooper	Factors affecting sodium hypochlorite extraction of CCA from treated wood	2009	Waste Management	Excluded	Ineligible study design for the review
Edyta URBANIAK - KONIK, Danuta KRÓL	WOOD WASTE AS COMPONENTS OF FUELS USED IN CEMENT PLANTS	2016	Drewno. Prace Naukowe, Doniesienia, Komunikaty = Wood. Research Papers, Reports, Announcements	Excluded	Ineligible study design for the review
EE Coracero, RBJ Gallego, KJM Frago…	A long-standing problem: a review on the solid waste management in the Philippines	2021	… Journal of Social …	Excluded	Not specific to wood waste
Egnell, Gustaf	Is the productivity decline in Norway spruce following whole-tree harvesting in the final felling in boreal Sweden permanent or temporary?	2011	Forest Ecology and Management	Included	N/A
Egor Zagrebin, Konstantin Vedernikov	Prospects for the use of wood waste for the production of heavy-duty wood boards	2021	E3S Web of Conferences	Excluded	Ineligible study design for the review
EH Ezechi, CG Nwabuko, OC Enyinnaya…	Municipal solid waste management in Aba, Nigeria: Challenges and prospects	2017	Environmental …	Excluded	Not specific to wood waste
El-Beltagi, Hossam S., Abdul Basit, Heba I. Mohamed, Iftikhar Ali, Sana Ullah, Ehab AR Kamel, Tarek A. Shalaby, Khaled MA Ramadan, Abdulmalik A. Alkhateeb, and Hesham S. Ghazzawy	Mulching as a sustainable water and soil saving practice in agriculture: A review	2022	Agronomy	Included	N/A
Elias A. Christoforou, Paris A. Fokaides	Thermochemical Properties of Pellets Derived from Agro-residues and the Wood Industry	2016	Waste and Biomass Valorization	Excluded	Ineligible study design for the review
Elijah I. Ohimain	The Prospects and Challenges of Waste Wood Biomass Conversion to Bioelectricity in Nigeria	2012	Journal of Waste Conversion, Bioproducts and Biotechnology – ISSN 2155-1804	Excluded	Ineligible study design for the review
Elisa Mayer, Johanna Eichermüller, Felix Endriss, Björn Baumgarten, Rainer Kirchhof, Julian Tejada, Andreas Kappler, Harald Thorwarth	Utilization and recycling of wood ashes from industrial heat and power plants regarding fertilizer use	2022	Waste Management	Excluded	Insufficient detail on methods or results
Ellen Burkhard	Introduction to Special Issue on Residential Wood Combustion	2022	Journal of the Air &amp; Waste Management Association	Excluded	Ineligible study design for the review
Elsokkary, Ibrahim H., and Alaa F. Aboukila	Beneficial additive values of wastewater irrigation of two aromatic plants grown in low fertile soil	2020	Water Science	Included	N/A
EM Barampouti, S Mai, D Malamis, K Moustakas…	Liquid biofuels from the organic fraction of municipal solid waste: a review	2019	… and Sustainable Energy …	Excluded	Not specific to wood waste
Emanuele Cesprini, Rosa Greco, Valerio Causin, Tiziana Urso, Raffaele Cavalli, Michela Zanetti	Quality assessment of pellets and briquettes made from glued wood waste	2021	European Journal of Wood and Wood Products	Excluded	Ineligible study design for the review
Emmy Ermawati	Waste and Accurate Management of Raw Material Inventory in Wood Companies	2020	Wiga : Jurnal Penelitian Ilmu Ekonomi	Excluded	Insufficient detail on methods or results
Eraldo Antonio Bonfatti Júnior, Thiago Campos Monteiro, Elaine Cristina Lengowski	Wood Waste Characterization and Reuse Possibilities	2021	Advances in Environmental Engineering and Green Technologies	Excluded	Duplicate records
Erin N. Yargicoglu, Bala Yamini Sadasivam, Krishna R. Reddy, Kurt Spokas	Physical and chemical characterization of waste wood derived biochars	2015	Waste Management	Excluded	Ineligible study design for the review
Erwin Rehl, Kerry B. Reimer, Perry Michael Rutherford	pH-dependent release of elements from hardened and non-hardened wood ash	2022	Waste Management	Excluded	Ineligible study design for the review
Esty Octiana Sari, Syelvia Putri Utami, Akiko Nakagawa-Izumi, Hiroshi Ohi	Lapachol from Indonesian teak (Tectona grandis) wood waste as a natural additive for alkaline cooking	2024	Wood Science and Technology	Excluded	Ineligible study design for the review
Ewa Ratajczak, Aleksandra Szostak, Gabriela Bidzińska, Magdalena Herbeć	Potential resources of post-consumer wood waste in Poland	2017	Journal of Material Cycles and Waste Management	Excluded	Ineligible study design for the review
F Alshehrei, F Ameen	Vermicomposting: A management tool to mitigate solid waste	2021	Saudi Journal of Biological Sciences	Excluded	Not specific to wood waste
F Mattos, JL Calmon	Social life cycle assessment in municipal solid waste management systems with contribution of waste pickers: literature review and proposals for new studies	2023	Sustainability	Excluded	Not specific to wood waste
F Muheirwe, W Kombe, JM Kihila	The paradox of solid waste management: A regulatory discourse from Sub-Saharan Africa	2022	Habitat International	Excluded	Not specific to wood waste
F Ncube, EJ Ncube, K Voyi	A systematic critical review of epidemiological studies on public health concerns of municipal solid waste handling	2017	Perspectives in public health	Excluded	Not specific to wood waste
F Owusu-Nimo, S Oduro-Kwarteng, H Essandoh…	Characteristics and management of landfill solid waste in Kumasi, Ghana	2019	Scientific African	Excluded	Not specific to wood waste
F Part, N Berge, P Baran, A Stringfellow, W Sun…	A review of the fate of engineered nanomaterials in municipal solid waste streams	2018	Waste Management	Excluded	Not specific to wood waste
F Razali, CW Wai	A review of Malaysia solid waste management policies to improve recycling practice and waste separation among households	2019	International Journal of Built Environment and …	Excluded	Not specific to wood waste
F Wu, X Liu, G Qu, P Ning	A critical review on extraction of valuable metals from solid waste	2022	Separation and Purification Technology	Excluded	Not specific to wood waste
F Wu, Y Ren, G Qu, S Liu, B Chen, X Liu…	Utilization path of bulk industrial solid waste: A review on the multi-directional resource utilization path of phosphogypsum	2022	Journal of Environmental …	Excluded	Not specific to wood waste
F. Berger, F. Gauvin, H.J.H. Brouwers	The recycling potential of wood waste into wood-wool/cement composite	2020	Construction and Building Materials	Excluded	Ineligible study design for the review
F.A. Ximenes, W.D. Gardner, A.L. Cowie	The decomposition of wood products in landfills in Sydney, Australia	2008	Waste Management	Excluded	Ineligible study design for the review
F.K.M Kazi, P.A Cooper	Rapid-extraction oxidation process to recover and reuse copper chromium and arsenic from industrial wood preservative sludge	2002	Waste Management	Excluded	Ineligible study design for the review
Fabiano A. Ximenes, Annette L. Cowie, Morton A. Barlaz	The decay of engineered wood products and paper excavated from landfills in Australia	2018	Waste Management	Excluded	Ineligible study design for the review
Fabiano A. Ximenes, Charlotte Björdal, Amrit Kathuria, Morton A. Barlaz, Annette L. Cowie	Improving understanding of carbon storage in wood in landfills: Evidence from reactor studies	2019	Waste Management	Excluded	Ineligible study design for the review
Fabiano A. Ximenes, Charlotte Björdal, Amrit Kathuria, Morton A. Barlaz, Annette L. Cowie	Improving understanding of carbon storage in wood in landfills: Evidence from reactor studies	2019	Waste Management	Excluded	Ineligible study design for the review
Fabiano Ximenes, Charlotte Björdal, Annette Cowie, Morton Barlaz	The decay of wood in landfills in contrasting climates in Australia	2015	Waste Management	Excluded	Ineligible study design for the review
Fabio Tatàno, Luca Barbadoro, Giovanna Mangani, Silvia Pretelli, Lucia Tombari, Filippo Mangani	Furniture wood wastes: Experimental property characterisation and burning tests	2009	Waste Management	Excluded	Ineligible study design for the review
FAM Lino, KAR Ismail, JA Castañeda-Ayarza	Municipal solid waste treatment in Brazil: A comprehensive review	2023	Energy Nexus	Excluded	Not specific to wood waste
Faraca, Giorgia, Alessio Boldrin, and Thomas Astrup	Resource quality of wood waste: The importance of physical and chemical impurities in wood waste for recycling	2019	Waste Management	Included	N/A
Farah Diba	Bio-Attractant of termites bait from waste paper and extract Ocimum basilicum Linn against Subterranean Termites Coptotermes curvignathus Holmgren	2023	Wood Research Journal	Excluded	Ineligible study design for the review
Farhad Pargar, Cristina Zanotti	Effect of Curing Conditions and CO2 Incubation on Properties of a Novel Wood-Lime Biocomposite	2022	Waste and Biomass Valorization	Excluded	Ineligible study design for the review
Farinaz Ebrahimian, Ali Mohammadi	Bioprocess Design and Technoeconomic Analysis of 2,3-Butanediol Production in Wood-Based Biorefineries	2024	Waste and Biomass Valorization	Excluded	Ineligible study design for the review
FB Teshome	Municipal solid waste management in Ethiopia; the gaps and ways for improvement	2021	Journal of Material Cycles and Waste Management	Excluded	Not specific to wood waste
FE Ibarra-Esparza, ME González-López…	Implementation of anaerobic digestion for valorizing the organic fraction of municipal solid waste in developing countries: Technical insights from a systematic …	2023	Journal of …	Excluded	Not specific to wood waste
FERHAT ÖZDEMİR, DOĞU RAMAZANOĞLU	Production of wood-based eco-friendly bioplastic composites using waste banana peel, pepper stalk and red pine wood flour	2019	Turkish Journal of Forestry | Türkiye Ormancılık Dergisi	Excluded	Ineligible study design for the review
Feroz Kabir M. Kazi, Paul A. Cooper	Method to recover and reuse chromated copper arsenate wood preservative from spent treated wood	2006	Waste Management	Excluded	Ineligible study design for the review
Fleuriane Fernandes, Alla Silkina, Claudio Fuentes-Grünewald, Eleanor E. Wood, Vanessa L.S. Ndovela, Darren L. Oatley-Radcliffe, Robert W. Lovitt, Carole A. Llewellyn	Valorising nutrient-rich digestate: Dilution, settlement and membrane filtration processing for optimisation as a waste-based media for microalgal cultivation	2020	Waste Management	Excluded	Insufficient detail on methods or results
Florian Zikeli, Vittorio Vinciguerra, Alessandro D’Annibale, Donatella Capitani, Manuela Romagnoli, Giuseppe Scarascia Mugnozza	Preparation of Lignin Nanoparticles from Wood Waste for Wood Surface Treatment	2019	Nanomaterials	Excluded	Ineligible study design for the review
Francis C. Bergeron	Energy and climate impact assessment of waste wood recovery in Switzerland	2016	Biomass and Bioenergy	Excluded	Insufficient detail on methods or results
Francis C. Bergeron	Assessment of the coherence of the Swiss waste wood management	2014	Resources, Conservation and Recycling	Excluded	Insufficient detail on methods or results
G Bel, M Warner	Does privatization of solid waste and water services reduce costs? A review of empirical studies	2008	Resources, conservation and recycling	Excluded	Not specific to wood waste
G Bel, X Fageda, ME Warner	Is private production of public services cheaper than public production? A meta‐regression analysis of solid waste and water services	2010	Journal of policy analysis and …	Excluded	Not specific to wood waste
G Bueno, I Latasa, PJ Lozano	Comparative LCA of two approaches with different emphasis on energy or material recovery for a municipal solid waste management system in Gipuzkoa	2015	Renewable and sustainable energy reviews	Excluded	Not specific to wood waste
G de Lorena Diniz Chaves…	The challenges for solid waste management in accordance with Agenda 21: A Brazilian case review	2014	Waste Management …	Excluded	Not specific to wood waste
G Ghiani, D Laganà, E Manni, R Musmanno…	Operations research in solid waste management: A survey of strategic and tactical issues	2014	Computers &Operations …	Excluded	Not specific to wood waste
G Hamer	Solid waste treatment and disposal: effects on public health and environmental safety	2003	Biotechnology advances	Excluded	Not specific to wood waste
G Lissens, P Vandevivere, L De Baere…	Solid waste digestors: process performance and practice for municipal solid waste digestion	2001	Water science and …	Excluded	Not specific to wood waste
G MacRae	Solid waste management in tropical Asia: what can we learn from Bali?	2012	Waste Management &Research	Excluded	Not specific to wood waste
G McKay	Dioxin characterisation, formation and minimisation during municipal solid waste (MSW) incineration	2002	Chemical engineering journal	Excluded	Not specific to wood waste
G Pardo, R Moral, E Aguilera…	Gaseous emissions from management of solid waste: a systematic review	2015	Global change …	Excluded	Not specific to wood waste
G Policastro, A Cesaro	Composting of organic solid waste of municipal origin: the role of research in enhancing its sustainability	2022	… Journal of Environmental Research and Public …	Excluded	Not specific to wood waste
G SKODRAS	Evaluation of the environmental impact of waste wood co-utilisation for energy production	2004	Energy	Excluded
G Sudha	Municipal solid waste management (MSWM) in India a critical review	2008	J Environ Sci Eng	Excluded	Not specific to wood waste
G Tatrari, M Karakoti, C Tewari, S Pandey…	Solid waste-derived carbon nanomaterials for supercapacitor applications: a recent overview	2021	Materials …	Excluded	Not specific to wood waste
G Vinti, M Vaccari	Solid waste management in rural communities of developing countries: An overview of challenges and opportunities	2022	Clean Technologies	Excluded	Not specific to wood waste
G Vinti, V Bauza, T Clasen, K Medlicott, T Tudor…	Municipal solid waste management and adverse health outcomes: A systematic review	2021	International journal of …	Excluded	Not specific to wood waste
G Wang, J Xiang, G Liang, J Wang, S Ma…	Application of common industrial solid waste in water treatment: a review	2023	Environmental Science and …	Excluded	Not specific to wood waste
G. Vonk, B. Piriou, D. Wolbert, C. Cammarano, G. Vaïtilingom	Analysis of pollutants in the product gas of a pilot scale downdraft gasifier fed with wood, or mixtures of wood and waste materials	2019	Biomass and Bioenergy	Excluded	Insufficient detail on methods or results
G. Vonk, B. Piriou, P. Felipe Dos Santos, D. Wolbert, G. Vaïtilingom	Comparative analysis of wood and solid recovered fuels gasification in a downdraft fixed bed reactor	2019	Waste Management	Excluded	Ineligible study design for the review
Gai Yun Li, Te Fu Qin	Novolak Type Phenol Formaldehyde Resin from Waste Brown-Rotted Wood	2011	Advanced Materials Research	Excluded	Insufficient detail on methods or results
Galina Dobele, Darya Vervikishko, Aleksandrs Volperts, Nikolay Bogdanovich, Evgeny Shkolnikov	Characterization of the pore structure of nanoporous activated carbons produced from wood waste	2016	nano Online	Excluded	Ineligible study design for the review
Gao Zhou, Paul Cooper	Remediation of ACQ-treated wood waste by Mea extraction	2015	Wood Science and Technology	Excluded	Ineligible study design for the review
Gary Jacobi, Helena Solo-Gabriele, Timothy Townsend, Brajesh Dubey	Evaluation of methods for sorting CCA-treated wood	2007	Waste Management	Excluded	Ineligible study design for the review
Gesyth Mutiara Hikhmah Al Ichsan, Khoirina Dwi Nugrahaningtiyas, Dian Maruto Widjonarko, Fitria Rahmawati, Witri Wahyu Lestari	Conversion of Wood Waste to be a Source of Alternative Liquid Fuel Using Low Temperature Pyrolysis Method	2019	Jurnal Kimia Sains dan Aplikasi	Excluded	Insufficient detail on methods or results
Gilbert Michaud, Justin Riley, G. Jason Jolley, Douglas Eric Belleville	Industry survey of wood waste markets in Ohio	2022	International Wood Products Journal	Excluded	Ineligible study design for the review
Giorgia Faraca, Alessio Boldrin, Thomas Astrup	Resource quality of wood waste: The importance of physical and chemical impurities in wood waste for recycling	2019	Waste Management	Excluded	Ineligible study design for the review
Gisèle Abi Chahla, Assaad Zoughaib, Cong-Toan Tran, Romain Farel	Is Wood Waste Only for Burning? A Methodology for Best Pathway Identification of Waste Recovery	2016	Computer Aided Chemical Engineering	Excluded	Duplicate records
Gökay Nemli, Esra Ayan, Nurgül Ay, Sebahattin Tiryaki	Utilization potential of waste wood subjected to insect and fungi degradation for particleboard manufacturing	2017	European Journal of Wood and Wood Products	Excluded	Ineligible study design for the review
Gokcol, Cihan, Bahtiyar Dursun, Bora Alboyaci, and Erkan Sunan	Importance of biomass energy as alternative to other sources in Turkey	2009	Energy Policy	Included	N/A
Gomes, Helena I., William M. Mayes, Mike Rogerson, Douglas I. Stewart, and Ian T. Burke	Alkaline residues and the environment: a review of impacts, management practices and opportunities	2016	Journal of Cleaner Production	Included	N/A
González-García, Sara, and Jacopo Bacenetti	Exploring the production of bio-energy from wood biomass. Italian case study	2019	Science of the Total Environment	Included	N/A
Guilherme Henrique Ament Barbirato, Wanley Eduardo Lopes Junior, Rômulo Henrique Martins, Byrne Miyamoto, Tu X. Ho, Arijit Sinha, Juliano Fiorelli	Sandwich OSB Trapezoidal Core Panel with Balsa Wood Waste	2022	Waste and Biomass Valorization	Excluded	Ineligible study design for the review
Guilherme Henrique Ament Barbirato, Wanley Eduardo Lopes Junior, Victor Hellmeister, Mariana Pavesi, Juliano Fiorelli	OSB Panels with Balsa Wood Waste and Castor Oil Polyurethane Resin	2018	Waste and Biomass Valorization	Excluded	Ineligible study design for the review
Gu-Joong Kwon, Ji-Wook Yang, Hyo-Sub Park, Joon-Hyeong Cho, Dae-Young Kim	Physiochemical Properties and Plant Growth of The Hydroponic Substrate Using Waste Wood Chip	2015	Journal of the Korean Wood Science and Technology	Excluded	Insufficient detail on methods or results
Guo, Xiao-xia, Hong-tao Liu, and Jun Zhang	The role of biochar in organic waste composting and soil improvement: A review	2020	Waste Management	Included	N/A
H Afshari, A Gurtu, MY Jaber	Unlocking the potential of solid waste management with circular economy and Industry 4.0	2024	Computers &Industrial Engineering	Excluded	Not specific to wood waste
H Chen, W Jiang, Y Yang, Y Yang…	Global trends of municipal solid waste research from 1997 to 2014 using bibliometric analysis	2015	Journal of the Air &Waste …	Excluded	Not specific to wood waste
H. Khodaei, C. Olson, D. Patino, J. Rico, Q. Jin, A. Boateng	Multi-objective utilization of wood waste recycled from construction and demolition (C&amp;D): Products and characterization	2022	Waste Management	Excluded	Ineligible study design for the review
H. Qi, P.A. Cooper, H. Wan	Effect of carbon dioxide injection on production of wood cement composites from waste medium density fiberboard (MDF)	2006	Waste Management	Excluded	Ineligible study design for the review
HA Salami, JO Adegite…	A review on the current status of municipal solid waste management in Nigeria: Problems and solutions	2019	Journal of …	Excluded	Not specific to wood waste
Habib Noori, Ali Shalbafan, Saeed Kazemi-Najafi	Development of plywood bonded with a novel adhesive film made from polystyrene foam waste dissolved in D-limonene	2023	Wood Material Science &amp; Engineering	Excluded	Insufficient detail on methods or results
Haiqin Lu, Lu Gan	Catalytic Degradation of Bisphenol A in Water by Poplar Wood Powder Waste Derived Biochar via Peroxymonosulfate Activation	2022	Catalysts	Excluded	Insufficient detail on methods or results
Hajime Yamada, Hidefumi Yamauchi, Yasuji Kurimoto	Color analysis of combustion ashes of seawater-soaked wood: estimation of salt concentration	2013	Journal of Material Cycles and Waste Management	Excluded	Ineligible study design for the review
Hale, Sarah E., Johannes Lehmann, David Rutherford, Andrew R. Zimmerman, Robert T. Bachmann, Victor Shitumbanuma, Adam O'Toole, Kristina L. Sundqvist, Hans Peter H. Arp, and Gerard Cornelissen	Quantifying the Total and Bioavailable Polycyclic Aromatic Hydrocarbons and Dioxins in Biochars	2012	Environmental Science & Technology	Included	N/A
Han Chien	Combustion Emissions Analysis of Wood-Based Waste Processing-Materials	2011	The Impact of Air Pollution on Health, Economy, Environment and Agricultural Sources	Excluded	Duplicate records
Hanna Merrild, Thomas H. Christensen	Recycling of wood for particle board production: accounting of greenhouse gases and global warming contributions	2009	Waste Management &amp; Research: The Journal for a Sustainable Circular Economy	Excluded	Insufficient detail on methods or results
Harald Thorwarth, Felix Endriss, Matthias Scheuber	Pollutants in Waste Wood	2022	Chemie Ingenieur Technik	Excluded
Harder, Robin, Rosanne Wielemaker, Tove A. Larsen, Grietje Zeeman, and Gunilla Öberg	Recycling nutrients contained in human excreta to agriculture: Pathways, processes, and products	2019	Critical Reviews in Environmental Science and Technology	Included	N/A
Hasan, A. Rasem, Ligang Hu, Helena M. Solo-Gabriele, Lynne Fieber, Yong Cai, and Timothy G. Townsend	Field-scale leaching of arsenic, chromium and copper from weathered treated wood	2010	Environmental Pollution	Included	N/A
Hayashi, Jun'ichi, Atsuo Kazehaya, Katsuhiko Muroyama, and A. Paul Watkinson	Preparation of activated carbon from lignin by chemical activation	2000	Carbon	Included	N/A
Hazlina Hazlina, Azrul Azwar, Asifa Asri	Analysis of the Density Variation on Thermal Conductivity Wood Plastic Composite Made from Lamtoro Wood (Leucaena leucocephala) And Polypropylene Waste	2022	PRISMA FISIKA	Excluded	Ineligible study design for the review
HB Sharma, KR Vanapalli, B Samal…	Circular economy approach in solid waste management system to achieve UN-SDGs: Solutions for post-COVID recovery	2021	Science of the Total …	Excluded	Not specific to wood waste
HB Sharma, KR Vanapalli, VRS Cheela…	Challenges, opportunities, and innovations for effective solid waste management during and post COVID-19 pandemic	2020	Resources, conservation …	Excluded	Not specific to wood waste
HELENA HYBSKÁ, MARTINA MORDÁČOVÁ, DAGMAR SAMEŠOVÁ, IVETA ČABALOVÁ	ECOTOXICOLOGICAL TESTS OF THE PARTICLEBOARDS CONTAINING RUBBER WASTE	2023	Wood Research	Excluded	Ineligible study design for the review
Helena M Solo-Gabriele, Timothy G Townsend, David W Hahn, Thomas M Moskal, Naila Hosein, Jenna Jambeck, Gary Jacobi	Evaluation of XRF and LIBS technologies for on-line sorting of CCA-treated wood waste	2004	Waste Management	Excluded	Ineligible study design for the review
Helmut Cölfen	Surface nanocrystallization of wood particles from biomass waste for regenerated isotropic wood with excellent properties	2021	National Science Review	Excluded	Ineligible study design for the review
Hermie M. del Pilar	WOOD-TILE QUALITY COMPOSITE BOARD FROM COCO COIR DUST AND UNPLASTICIZED POLYVINYL CHLORIDE WASTE MATERIALS	2015	International Journal of Geomate	Excluded	Insufficient detail on methods or results
HI Abdel-Shafy, MSM Mansour	Solid waste issue: Sources, composition, disposal, recycling, and valorization	2018	Egyptian journal of petroleum	Excluded	Not specific to wood waste
Hille Rautkoski, Mika Vähä-Nissi, Kirsi Kataja, Marie Gestranius, Sari Liukkonen, Marjo Määttänen, Johanna Liukkonen, Jarmo Kouko, Sari Asikainen	Recycling of Contaminated Construction and Demolition Wood Waste	2016	Waste and Biomass Valorization	Excluded	Ineligible study design for the review
Hiroshi Asakura, Yoichi Watanabe, Yusaku Ono, Masato Yamada, Yuzo Inoue, Alonso Montero Alfaro	Characteristics of fine processed construction and demolition waste in Japan and method to obtain fines having low gypsum component and wood contents	2009	Waste Management &amp; Research: The Journal for a Sustainable Circular Economy	Excluded	Insufficient detail on methods or results
Hisamitsu Oshima, Toshihiro Kitamura, Toshio Sato, Yuji Ishitobi, Kazuhide Nagano	Utilization of Charcoal from Waste Wood as an Adsorbent Material for Water Treatment	2007	Journal of the Japan Society of Waste Management Experts	Excluded	Ineligible study design for the review
HM Hamada, J Shi, F Abed, AM Humada…	Recycling solid waste to produce eco-friendly foamed concrete: A comprehensive review of approaches	2023	Journal of Environmental …	Excluded	Not specific to wood waste
HM Hamada, J Shi, F Abed, MS Al Jawahery…	Recycling solid waste to produce eco-friendly ultra-high performance concrete: A review of durability, microstructure and environment characteristics	2023	Science of The Total …	Excluded	Not specific to wood waste
HO Iyamu, M Anda, G Ho	A review of municipal solid waste management in the BRIC and high-income countries: A thematic framework for low-income countries	2020	Habitat International	Excluded	Not specific to wood waste
Hossain, Md Uzzal, Chi Sun Poon, Ya Hong Dong, and Dongxing Xuan	Evaluation of environmental impact distribution methods for supplementary cementitious materials	2018	Renewable and Sustainable Energy Reviews	Included	N/A
Hüsnügül Yilmaz Atay, Muhammet Türkmen	Use of hornbeam, pine and MDF waste in wood-polymer composites as construction elements	2022	Journal of the Indian Academy of Wood Science	Excluded	Ineligible study design for the review
HX Zhao, FS Zhou, AE LM, JL Liu, Y Zhou	A review on the industrial solid waste application in pelletizing additives: Composition, mechanism and process characteristics	2022	Journal of Hazardous Materials	Excluded	Not specific to wood waste
Hyunjae Lee, Seungmin Yang, Seoggoo Kang	Evaluation of the Possibility of Replacing Molded Charcoal Ignition Materials Using Torrefied Wood and Fatty Acids	2023	Journal of Korea Society of Waste Management	Excluded	Insufficient detail on methods or results
Hyun-Joo Kim, Eun-Jin Cho, Kwang-Ho Lee, Su-Bae Kim, Hyeun-Jong Bae	Popping Pretreatment for Enzymatic Hydrolysis of Waste Wood	2011	Journal of the Korean Wood Science and Technology	Excluded	Ineligible study design for the review
I Ihsanullah, G Alam, A Jamal, F Shaik	Recent advances in applications of artificial intelligence in solid waste management: A review	2022	Chemosphere	Excluded	Not specific to wood waste
I Onungwe, DVL Hunt, I Jefferson	Transition and implementation of circular economy in municipal solid waste management system in Nigeria: A systematic review of the literature	2023	Sustainability	Excluded	Not specific to wood waste
I Welivita, P Wattage, P Gunawardena	Review of household solid waste charges for developing countries–A focus on quantity-based charge methods	2015	Waste Management	Excluded	Not specific to wood waste
İbrahim Alper Başar, Cigdem Eskicioglu, Nuriye Altınay Perendeci	Biochar and wood ash amended anaerobic digestion of hydrothermally pretreated lignocellulosic biomass for biorefinery applications	2022	Waste Management	Excluded	Ineligible study design for the review
Ikbal Cetiner, Andrew D. Shea	Wood waste as an alternative thermal insulation for buildings	2018	Energy and Buildings	Excluded	Insufficient detail on methods or results
Iliya Iliev, Angel Terziev	Feasibility and Experimental Study of Cogeneration Plant Using Wood Biomass Gasification Process	2021	Innovative Renewable Waste Conversion Technologies	Excluded	Duplicate records
Ina Körner, Jenna Jambeck, Hans Leithoff, Volker Lenz	Preservative Treated Wood	2010	Solid Waste Technology &amp; Management	Excluded	Full text not available or accessible
Ince, Ceren, Seval Tayançlı, and Shahram Derogar	Recycling waste wood in cement mortars towards the regeneration of sustainable environment	2021	Construction and Building Materials	Included	N/A
Indra Muizniece, Dagnija Blumberga	Assessment of the Amount of Coniferous Wood Waste in the Baltic States	2015	Energy Procedia	Excluded	Insufficient detail on methods or results
In-Hee Hwang, Jun Kobayashi, Katsuya Kawamoto	Characterization of products obtained from pyrolysis and steam gasification of wood waste, RDF, and RPF	2014	Waste Management	Excluded	Ineligible study design for the review
Inyang, Mandu I., Bin Gao, Ying Yao, Yingwen Xue, Andrew Zimmerman, Ahmed Mosa, Pratap Pullammanappallil, Yong Sik Ok, and Xinde Cao	A review of biochar as a low-cost adsorbent for aqueous heavy metal removal	2016	Critical Reviews in Environmental Science and Technology	Included	N/A
IO Mikulionok	A state of art and prospects of plastic solid waste management	2021	Energy Technologies &Resource Saving	Excluded	Not specific to wood waste
IR Abubakar, KM Maniruzzaman, UL Dano…	Environmental sustainability impacts of solid waste management practices in the global South	2022	International journal of …	Excluded	Not specific to wood waste
IR Istrate, D Iribarren, JL Gálvez-Martos…	Review of life-cycle environmental consequences of waste-to-energy solutions on the municipal solid waste management system	2020	Resources, conservation …	Excluded	Not specific to wood waste
Irina Ya. Sippel	The Investigation of Wood Waste Ash and Linden as Sorbents of Petroleum Products	2019	HELIX	Excluded	Insufficient detail on methods or results
Irina Yakovlevna Sippel, Gulnaz Albertovna Akhmetgaleeva	Removal of Petroleum Products from Water Surface by Chemically Modified Wood Waste	2019	International Journal of Psychosocial Rehabilitation	Excluded	Ineligible study design for the review
Islam, Rashidul, Tasnia Hassan Nazifa, Adhi Yuniarto, ASM Shanawaz Uddin, Salmiati Salmiati, and Shamsuddin Shahid	An empirical study of construction and demolition waste generation and implication of recycling	2019	Waste Management	Included	N/A
Israt Jahan, Guomin Zhang, Muhammed Bhuiyan, Satheeskumar Navaratnam	Circular Economy of Construction and Demolition Wood Waste—A Theoretical Framework Approach	2022	Sustainability	Excluded	Insufficient detail on methods or results
Iveta Čabalová, Jozef Krilek, František Kačík, Rastislav Lagaňa	Valorisation of Wood-Based Waste from Grapevine	2022	SSRN Electronic Journal	Excluded	Ineligible study design for the review
Iveta Čabalová, Jozef Krilek, František Kačík, Rastislav Lagaňa, Tereza Jurczyková	Valorization of Wood-Based Waste from Grapevine	2023	Forests	Excluded	Ineligible study design for the review
Iždinskỳ, Ján, Zuzana Vidholdová, and Ladislav Reinprecht	Particleboards from recycled wood	2020	Forests	Included	N/A
J Ariunbaatar, A Panico, G Esposito, F Pirozzi…	Pretreatment methods to enhance anaerobic digestion of organic solid waste	2014	Applied energy	Excluded	Not specific to wood waste
J Babayemi, G Adewuyi	Assessment of Combustion and Potash Production as Options for Management of Wood Waste	2010	Journal of Applied Sciences and Environmental Management	Excluded	Insufficient detail on methods or results
J Beliën, L De Boeck, J Van Ackere	Municipal solid waste collection and management problems: a literature review	2014	Transportation Science	Excluded	Not specific to wood waste
J Choudhary, B Kumar, A Gupta	Utilization of solid waste materials as alternative fillers in asphalt mixes: A review	2020	Construction and building Materials	Excluded	Not specific to wood waste
J Cleary	The incorporation of waste prevention activities into life cycle assessments of municipal solid waste management systems: methodological issues	2010	The International Journal of Life Cycle Assessment	Excluded	Not specific to wood waste
J Cleary	Life cycle assessments of municipal solid waste management systems: A comparative analysis of selected peer-reviewed literature	2009	Environment international	Excluded	Not specific to wood waste
J Darmey, JC Ahiekpor, S Narra, OW Achaw, HF Ansah	Municipal Solid Waste Generation Trend and Bioenergy Recovery Potential: A Review	2023	Energies	Excluded	Not specific to wood waste
J Du, A Ma, X Wang, X Zheng	Review of the preparation and application of porous materials for typical coal-based solid waste	2023	Materials	Excluded	Not specific to wood waste
J Hong, Y Chen, M Wang, L Ye, C Qi, H Yuan…	Intensification of municipal solid waste disposal in China	2017	… and sustainable energy …	Excluded	Not specific to wood waste
J Jin, Z Wang, S Ran	Solid waste management in Macao: practices and challenges	2006	Waste management	Excluded	Not specific to wood waste
J Ke, K Cai, W Yuan, J Li, Q Song	Promoting solid waste management and disposal through contingent valuation method: A review	2022	Journal of Cleaner Production	Excluded	Not specific to wood waste
J Li, F Xiao, L Zhang, SN Amirkhanian	Life cycle assessment and life cycle cost analysis of recycled solid waste materials in highway pavement: A review	2019	Journal of Cleaner Production	Excluded	Not specific to wood waste
J Liu, L Zheng	Structure characteristics and development sustainability of municipal solid waste treatment in China	2023	Ecological Indicators	Excluded	Not specific to wood waste
J Ma, KW Hipel	Exploring social dimensions of municipal solid waste management around the globe–A systematic literature review	2016	Waste management	Excluded	Not specific to wood waste
J McAllister	Factors influencing solid-waste management in the developing world	2015		Excluded	Not specific to wood waste
J Nyika, M Dinka	Converting solid waste materials to Energy: A review	2022	Materials Today: Proceedings	Excluded	Not specific to wood waste
J Singh, SP Singh	Geopolymerization of solid waste of non-ferrous metallurgy–A review	2019	Journal of environmental management	Excluded	Not specific to wood waste
J Wang, Y Yang, Q Jia, Y Shi, Q Guan, N Yang…	Solid‐waste‐derived carbon dioxide‐capturing materials	2019	…	Excluded	Not specific to wood waste
J White, J Robinson, Q Ren	Modelling the biochemical degradation of solid waste in landfills	2004	Waste Management	Excluded	Not specific to wood waste
J Zhang, D Peng, X Gao, J Zou, L Ye, G Ji, B Luo…	Regeneration of high-performance materials for electrochemical energy storage from assorted solid waste: A review	2023	Journal of Cleaner …	Excluded	Not specific to wood waste
J Zhang, Q Zhang, N Zhou, M LI, P Huang…	Research progress and prospect of coal based solid waste backfilling mining technology	2022	Journal of China Coal …	Excluded	Not specific to wood waste
J Zhang, S Zhang, B Liu	Degradation technologies and mechanisms of dioxins in municipal solid waste incineration fly ash: A review	2020	Journal of Cleaner Production	Excluded	Not specific to wood waste
J Zhuang, J Tang, L Aljerf	Comprehensive review on mechanism analysis and numerical simulation of municipal solid waste incineration process based on mechanical grate	2022	Fuel	Excluded	Not specific to wood waste
J. González, K. Del Pardo, S. Martín	WOOD WASTE CHARACTERIZATION FOR COMPOSTING	2009	Acta Horticulturae	Excluded	Ineligible study design for the review
J. Krook, A. Mårtensson, M. Eklund	Sources of heavy metal contamination in Swedish wood waste used for combustion	2006	Waste Management	Excluded	Ineligible study design for the review
J. Krook, A. Mårtensson, M. Eklund	Evaluating waste management strategies—A case of metal-contaminated waste wood	2007	Resources, Conservation and Recycling	Excluded	Ineligible study design for the review
J. Krook, A. Mårtensson, M. Eklund, C. Libiseller	Swedish recovered wood waste: Linking regulation and contamination	2008	Waste Management	Excluded	Ineligible study design for the review
J. Solar, A. Hernandez, A. Lopez-Urionabarrenechea, I. de Marco, A. Adrados, B. M. Caballero, N. Gastelu	From woody biomass waste to biocoke: influence of the proportion of different tree components	2016	European Journal of Wood and Wood Products	Excluded	Ineligible study design for the review
J. Wormhoudt, E. C. Wood, W. B. Knighton, C. E. Kolb, S.C. Herndon	Response to the Letter on Wormhoudt, J.; Wood, E.; Knighton, W.; Kolb, C.; Herndon, S.; Olaguer, E. 2015. Vehicle emissions of radical precursors and related species observed in the 2009 SHARP campaign; <i>J. Air Waste Manage. Assoc</i>. 65: 699–706	2015	Journal of the Air &amp; Waste Management Association	Excluded	Insufficient detail on methods or results
Jacek Andrzejewski, Mateusz Barczewski, Marek Szostak	Injection Molding of Highly Filled Polypropylene-based Biocomposites. Buckwheat Husk and Wood Flour Filler: A Comparison of Agricultural and Wood Industry Waste Utilization	2019	Polymers	Excluded	Ineligible study design for the review
Jacek Wilkowski, Piotr Borysiuk, Jarosław Górski, Paweł Czarniak	Analysis of relative machinability indexes of wood particle boards bonded with waste thermoplastics	2013	Drewno. Prace Naukowe, Doniesienia, Komunikaty = Wood. Research Papers, Reports, Announcements	Excluded	Ineligible study design for the review
Jacob Mayowa Owoyemi, Habeeb Olawale Zakariya, Isa Olalekan Elegbede	Sustainable wood waste management in Nigeria	2016	Environmental &amp; Socio-economic Studies	Excluded	Insufficient detail on methods or results
Jade-Ashlee Cox-Rawlings, Angela Druckman, Michael Mulheron, Matthew Smyth, Helen Trew, David Jesson	Treatment of problematic waste: a case study using wood	2019	Proceedings of the Institution of Civil Engineers - Waste and Resource Management	Excluded	Insufficient detail on methods or results
Jae Ho Ko, JeongKwan Roh	Utilization of Waste Bone Powders as Adhesive Fillers for Plywood	2015	Journal of the Korean Wood Science and Technology	Excluded	Insufficient detail on methods or results
Jae-Jin Choi, Kwan-Ho Lee	Performance of Sidewalk Pavement Containing Waste-Wood Chips	2014	Journal of Testing and Evaluation	Excluded	Insufficient detail on methods or results
Jamaludin Malik, Adi Santoso, Han Roliadi	Characteristics of Laminated Wood of Logging Waste of Three Natural Forest Wood Species	2005	Indonesian Journal of Forestry Research	Excluded	Ineligible study design for the review
James Urquhart	Termite bacteria could chomp wood waste into biofuel	2021	New Scientist	Excluded	Ineligible study design for the review
Januszewicz, Katarzyna, Paweł Kazimierski, Maciej Klein, Dariusz Kardaś, and Justyna Łuczak	Activated carbon produced by pyrolysis of waste wood and straw for potential wastewater adsorption	2020	Materials	Included	N/A
Javad Torkaman, Alireza Ashori, Ali Sadr Momtazi	Using wood fiber waste, rice husk ash, and limestone powder waste as cement replacement materials for lightweight concrete blocks	2014	Construction and Building Materials	Excluded	Ineligible study design for the review
JC Hargreaves, MS Adl, PR Warman	A review of the use of composted municipal solid waste in agriculture	2008	Agriculture, ecosystems & …	Excluded	Not specific to wood waste
Jean Constantino Gomes da Silva, José Luiz Francisco Alves, Wendell Venicio de Araujo Galdino, Silvia Layara Floriani Andersen, Rennio Felix de Sena	Pyrolysis kinetic evaluation by single-step for waste wood from reforestation	2018	Waste Management	Excluded	Ineligible study design for the review
Jean Louis Lepetit N'Guessan, Bobelé Florence Niamké, N'guessan Jean Claude Yao, Nadine Amusant	Wood Extractives: Main Families, Functional Properties, Fields of Application and Interest of Wood Waste	2023	Forest Products Journal	Excluded	Ineligible study design for the review
Jean O'Dwyer, Dylan Walshe, Kenneth A. Byrne	Wood waste decomposition in landfills: An assessment of current knowledge and implications for emissions reporting	2018	Waste Management	Excluded	Ineligible study design for the review
Jeeban Poudel, Sujeeta Karki, Sea Cheon Oh	Valorization of Waste Wood as a Solid Fuel by Torrefaction	2018	Energies	Excluded	Ineligible study design for the review
Jeffrey J. Morrell	Potential for Introduction of Preservative Treated Wood in Wood Waste Recycling Streams and its Prevention	2015	Recycling Materials Based on Environmentally Friendly Techniques	Excluded	Full text not available or accessible
Jenna Jambeck, Keith Weitz, Helena Solo-Gabriele, Timothy Townsend, Susan Thorneloe	CCA-Treated wood disposed in landfills and life-cycle trade-offs with waste-to-energy and MSW landfill disposal	2007	Waste Management	Excluded	Ineligible study design for the review
Jennifer V. Littlejohns, James Butler, Luis Luque, Kevin Austin	Experimental Investigation of Bioenergy Production from Small-Scale Gasification of Landfill-Diverted Wood Wastes	2020	Waste and Biomass Valorization	Excluded	Ineligible study design for the review
Jerôme Lemonon, Pierre Girods, Caroline Rogaume, Dominique Perrin, Yann Rogaume	Nitrogen Removal from Wood Laminated Flooring Waste by Low-Temperature Pyrolysis	2013	Waste and Biomass Valorization	Excluded	Ineligible study design for the review
Ji Young Jung, Myung Suk Choi, Jae Kyung Yang	Optimization of Concentrated Acid Hydrolysis of Waste Paper Using Response Surface Methodology	2013	Journal of the Korean Wood Science and Technology	Excluded	Insufficient detail on methods or results
Jiayin Liang, Jiabiao Wu, Jianying Xu	Low-formaldehyde emission composite particleboard manufactured from waste chestnut bur	2021	Journal of Wood Science	Excluded	Ineligible study design for the review
Jing Li, Xuexia Zhang, Jiawei Zhu, Yan Yu, Hankun Wang	Structural, chemical, and multi-scale mechanical characterization of waste windmill palm fiber (Trachycarpus fortunei)	2020	Journal of Wood Science	Excluded	Ineligible study design for the review
Jittrera Buates, Yuqing Sun, Mingjing He, Sanjay K. Mohanty, Eakalak Khan, Daniel C.W. Tsang	Performance of wood waste biochar and food waste compost in a pilot-scale sustainable drainage system for stormwater treatment	2024	Environmental Pollution	Excluded	Insufficient detail on methods or results
Jiun-Horng Tsai, Kuo-Hsiung Lin, Vivien How, Yu-An Deng, Hung-Lung Chiang	Waste to Energy: Air Pollutant Emissions from the Steam Boilers Using Recycled Waste Wood	2021	Aerosol and Air Quality Research	Excluded	Insufficient detail on methods or results
JK Debrah, DG Vidal, MAP Dinis	Raising awareness on solid waste management through formal education for sustainability: A developing countries evidence review	2021	Recycling	Excluded	Not specific to wood waste
JK Seadon	Integrated waste management–Looking beyond the solid waste horizon	2006	Waste management	Excluded	Not specific to wood waste
JL Dias, MK Sott, CC Ferrão…	Data mining and knowledge discovery in databases for urban solid waste management: A scientific literature review	2021	Waste Management …	Excluded	Not specific to wood waste
JM Fernández-Gonzalez, AL Grindlay…	Economic and environmental review of Waste-to-Energy systems for municipal solid waste management in medium and small municipalities	2017	Waste Management	Excluded	Not specific to wood waste
JM Fernández-González, C Diaz-Lopez…	Recycling organic fraction of municipal solid waste: Systematic literature review and bibliometric analysis of research trends	2020	Sustainability	Excluded	Not specific to wood waste
JN Jebaranjitham, JDS Christyraj, A Prasannan…	Current scenario of solid waste management techniques and challenges in Covid-19–a review	2022	Heliyon	Excluded	Not specific to wood waste
Johannes M.N. van Kasteren	Co-gasification of wood and polyethylene with the aim of CO and H2 production	2006	Journal of Material Cycles and Waste Management	Excluded	Ineligible study design for the review
John W. Powell	Wood Waste as an Energy Source in Ghana	2019	Renewable Energy Resources and Rural Applications in the Developing World	Excluded	Duplicate records
Johnson, D. W., C. C. Trettin, and D. E. Todd Jr	Changes in forest floor and soil nutrients in a mixed oak forest 33 years after stem only and whole-tree harvest	2016	Forest Ecology and Management	Included	N/A
Jonathan Jeins Castrillón, Harveth Gil	Mechanical properties of mortars modified with wood waste ash	2020	Journal of the Indian Academy of Wood Science	Excluded	Ineligible study design for the review
Jonathan Wood	Oxides put waste heat to work	2007	Materials Today	Excluded	Ineligible study design for the review
Joo Choong, Chiu Onn, Sumiani Yusoff, Nuruol Mohd	Life Cycle Assessment of Waste-to-Energy: Energy Recovery from Wood Waste in Malaysia	2019	Polish Journal of Environmental Studies	Excluded	Ineligible study design for the review
Joo-Young Yoon, Jae-Hyuk Hyun, Kyung-hoon Choi, Young-Min Kim, Goo-Hwang Jung	A Study on Physico-Chemical Characteristics of Waste Wood Generated in D City for the Conversion into SRF	2015	Journal of Korea Society of Waste Management	Excluded	Insufficient detail on methods or results
JPY Jokela, JA Rintala	Anaerobic solubilisation of nitrogen from municipal solid waste (MSW)	2003	Reviews in Environmental Science and …	Excluded	Not specific to wood waste
JS Lu, Y Chang, CS Poon, DJ Lee	Slow pyrolysis of municipal solid waste (MSW): A review	2020	Bioresource Technology	Excluded	Not specific to wood waste
Juan F. Pérez, Manuel Raul Pelaez-Samaniego, Manuel Garcia-Perez	Torrefaction of Fast-Growing Colombian Wood Species	2017	Waste and Biomass Valorization	Excluded	Ineligible study design for the review
Juliana S. Félix, Celia Domeño, Cristina Nerín	Characterization of wood plastic composites made from landfill-derived plastic and sawdust: Volatile compounds and olfactometric analysis	2013	Waste Management	Excluded	Ineligible study design for the review
Jun Kobayashi, Katsuya Kawamoto	Catalyst durability in steam reforming of thermally decomposed waste wood	2010	Journal of Material Cycles and Waste Management	Excluded	Ineligible study design for the review
JW Lu, NB Chang, L Liao, MY Liao	Smart and green urban solid waste collection systems: advances, challenges, and perspectives	2015	IEEE Systems Journal	Excluded	Not specific to wood waste
JW Lu, S Zhang, J Hai, M Lei	Status and perspectives of municipal solid waste incineration in China: A comparison with developed regions	2017	Waste management	Excluded	Not specific to wood waste
K Bredberg	Microbial detoxification of waste rubber material by wood-rotting fungi	2002	Bioresource Technology	Excluded	Ineligible study design for the review
K Joseph, S Rajendiran, R Senthilnathan…	Integrated approach to solid waste management in Chennai: an Indian metro city	2012	… Cycles and Waste …	Excluded	Not specific to wood waste
K Kawai, T Tasaki	Revisiting estimates of municipal solid waste generation per capita and their reliability	2016	Journal of Material Cycles and Waste Management	Excluded	Not specific to wood waste
K Lin, Y Zhao, JH Kuo, H Deng, F Cui, Z Zhang…	Toward smarter management and recovery of municipal solid waste: A critical review on deep learning approaches	2022	Journal of Cleaner …	Excluded	Not specific to wood waste
K Pardini, JJPC Rodrigues, SA Kozlov…	IoT-based solid waste management solutions: a survey	2019	Journal of Sensor and …	Excluded	Not specific to wood waste
K Popli, GL Sudibya, S Kim	A review of solid waste management using system dynamics modeling	2017	한국환경과학회지	Excluded	Not specific to wood waste
K Tassie, B Endalew, A Mulugeta	Composition, generation and management method of municipal solid waste in Addis Ababa city, central Ethiopia: A review	2019	Asian Journal of Environment …	Excluded	Not specific to wood waste
K. Arunkumar, M. Muthukannan, A. Suresh kumar, A. Chithambar Ganesh	Mitigation of waste rubber tire and waste wood ash by the production of rubberized low calcium waste wood ash based geopolymer concrete and influence of waste rubber fibre in setting properties and mechanical behavior	2021	Environmental Research	Excluded	Ineligible study design for the review
K. Divya Krishnan, P. Kiruthika, P.T. Ravichandran	Use of wood ash waste to stabilise soils	2020	International Journal of Environment and Waste Management	Excluded	Ineligible study design for the review
K. Divya Krishnan, P.T. Ravichandran, P. Kiruthika	Use of wood ash waste to stabilise soils	2020	International Journal of Environment and Waste Management	Excluded	Ineligible study design for the review
K. M. Faridul Hasan, Péter György Horváth, Tibor Alpár	Nanotechnology for waste wood recycling	2022	Nanotechnology in Paper and Wood Engineering	Excluded	Full text not available or accessible
KA Kolekar, T Hazra, SN Chakrabarty	A review on prediction of municipal solid waste generation models	2016	Procedia Environmental Sciences	Excluded	Not specific to wood waste
Kadri Auväärt, Urmas Uri, Peeter Muiste	Leachate composition and environmental risks from waste wood dumps.	2019	Linnaeus Eco-Tech	Excluded	Ineligible study design for the review
Kang Kang, Griffin Loebsack, Tahereh Sarchami, Naomi B. Klinghoffer, Sadegh Papari, Ken K.-C. Yeung, Franco Berruti	Production of a bio-magnetic adsorbent via co-pyrolysis of pine wood waste and red mud	2022	Waste Management	Excluded	Ineligible study design for the review
Kang, Shimin, Xianglan Li, Juan Fan, and Jie Chang	Characterization of Hydrochars Produced by Hydrothermal Carbonization of Lignin, Cellulose, D-Xylose, and Wood Meal	2012	Industrial & Engineering Chemistry Research	Included	N/A
Katarzyna Bartoszuk, Anita Wronka	Influence of the content of recycled artificial leather waste particles in particleboards on their selected properties	2023	Annals of WULS, Forestry and Wood Technology	Excluded	Insufficient detail on methods or results
Katja Ohenoja, Valter Wigren, Jan Österbacka, Mirja Illikainen	Mechanically Treated Fly Ash from Fluidized Bed Combustion of Peat, Wood, and Wastes in Concrete	2019	Waste and Biomass Valorization	Excluded	Ineligible study design for the review
Katja Ohenoja, Valter Wigren, Jan Österbacka, Mirja Illikainen	Applicability of Fly Ash from Fluidized Bed Combustion of Peat, Wood, or Wastes to Concrete	2018	Waste and Biomass Valorization	Excluded	Ineligible study design for the review
Kaur, Jaspreet, Brij Pal Singh, Vishu Chaudhary, Fouad M. F. Elshaghabee, Jagnoor Singh, Anamika Singh, Namita Rokana, and Harsh Panwar	Probiotics as Live Bio-therapeutics: Prospects and Perspectives	2021	Advances in Probiotics for Sustainable Food and Medicine	Included	N/A
KC Onyelowe	Review on the role of solid waste materials in soft soils reengineering	2019	Materials Science for Energy Technologies	Excluded	Not specific to wood waste
Kenji Kato, Masamitsu Takahashi	Utilization of Waste Plastics and Wood Biomass in the Iron and Steel Industry	2009	Material Cycles and Waste Management Research	Excluded	Ineligible study design for the review
Khan, Zafar Iqbal, Altaf Hussain, Muhammad Ashraf, and L. R. McDowell	Mineral status of soils and forages in Southwestern Punjab-Pakistan: Micro-minerals	2006	Asian-Australasian Journal of Animal Sciences	Included	N/A
Khubab Shaker, Yasir Nawab	Wood and Agriculture Waste Fibers	2022	SpringerBriefs in Materials	Excluded	Duplicate records
Kılıc, Murat, Cisem Kırbıyık, Özge Çepelioğullar, and Ayşe E. Pütün	Adsorption of heavy metal ions from aqueous solutions by bio-char, a by-product of pyrolysis	2013	Applied Surface Science	Included	N/A
KK Prajapati, M Yadav, RM Singh, P Parikh…	An overview of municipal solid waste management in Jaipur city, India-Current status, challenges and recommendations	2021	… and Sustainable Energy …	Excluded	Not specific to wood waste
Klébert, S., M. Mohai, and E. Csiszár	Can Plasma Surface Treatment Replace Traditional Wood Modification Methods?	2022	Coatings	Included	N/A
Klímek, Petr, Peter Meinlschmidt, Rupert Wimmer, Burkhard Plinke, and Arne Schirp	Using sunflower (Helianthus annuus L.), topinambour (Helianthus tuberosus L.) and cup-plant (Silphium perfoliatum L.) stalks as alternative raw materials for particleboards	2016	Industrial Crops and Products	Included	N/A
Kolawole J. Osinubi, Johnson R. Oluremi, Adrian O. Eberemu, Stephen T. Ijimdiya	Interaction of landfill leachate with compacted lateritic soil–waste wood ash mixture	2017	Proceedings of the Institution of Civil Engineers - Waste and Resource Management	Excluded	Ineligible study design for the review
Koul, Bhupendra, Mohammad Yakoob, and Maulin P. Shah	Agricultural waste management strategies for environmental sustainability	2022	Environmental Research	Included	N/A
KP Bhatt, S Patel, DS Upadhyay, RN Patel	A critical review on solid waste treatment using plasma pyrolysis technology	2022	Chemical Engineering and …	Excluded	Not specific to wood waste
KR Atalia, DM Buha, KA Bhavsar…	A review on composting of municipal solid waste	2015	Journal of Environmental …	Excluded	Not specific to wood waste
Kraxner, F., E.-M. Nordström, P. Havlík, M. Gusti, A. Mosnier, S. Frank, H. Valin, S. Fritz, S. Fuss, and G. Kindermann	Global bioenergy scenarios - Future forest development, land-use implications, and trade-offs	2013	Biomass and Bioenergy	Included	N/A
Krishna Manjari Sahu, Swapnita Patra, Sarat K. Swain	Viability of Building Materials Made of Wood Waste: Sustainability and Its Performances	2023	Sustainable Materials and Technology	Excluded	Full text not available or accessible
KS Mulya, J Zhou, ZX Phuang, D Laner…	A systematic review of life cycle assessment of solid waste management: methodological trends and prospects	2022	Science of The Total …	Excluded	Not specific to wood waste
KS Rajmohan, C Ramya, S Varjani	Trends and advances in bioenergy production and sustainable solid waste management	2021	Energy &Environment	Excluded	Not specific to wood waste
KS Salem, K Clayson, M Salas, N Haque, R Rao…	A critical review of existing and emerging technologies and systems to optimize solid waste management for feedstocks and energy conversion	2023	Matter	Excluded	Not specific to wood waste
Kumar, Atul, and Sukha Ranjan Samadder	A review on technological options of waste to energy for effective management of municipal solid waste	2017	Waste Management	Included	N/A
Kwon, Hye-Ok, and Sung-Deuk Choi	Polycyclic aromatic hydrocarbons (PAHs) in soils from a multi-industrial city, South Korea	2014	Science of the Total Environment	Included	N/A
Kyung-Won Lee, Woo Chan Lee, Hyuk Jun Lee, Jong In Dong	Gasification characteristics of sewage sludge combined with wood biomass	2014	Journal of Material Cycles and Waste Management	Excluded	Insufficient detail on methods or results
L Andeobu, S Wibowo, S Grandhi	Artificial intelligence applications for sustainable solid waste management practices in Australia: A systematic review	2022	Science of The Total Environment	Excluded	Not specific to wood waste
L Hirpe, C Yeom	Municipal solid waste management policies, practices, and challenges in Ethiopia: a systematic review	2021	Sustainability	Excluded	Not specific to wood waste
L Izquierdo-Horna, R Kahhat…	Reviewing the influence of sociocultural, environmental and economic variables to forecast municipal solid waste (MSW) generation	2022	Sustainable Production …	Excluded	Not specific to wood waste
L Ji, S Lu, J Yang, C Du, Z Chen…	Municipal solid waste incineration in China and the issue of acidification: A review	2016	Waste Management …	Excluded	Not specific to wood waste
L Karthikeyan, VM Suresh, V Krishnan, T Tudor…	The management of hazardous solid waste in India: an overview	2018	Environments	Excluded	Not specific to wood waste
L Lizárraga-Mendiola, LD López-León…	Municipal solid waste as a substitute for virgin materials in the construction industry: A review	2022	Sustainability	Excluded	Not specific to wood waste
L Sekhohola-Dlamini, M Tekere	Microbiology of municipal solid waste landfills: a review of microbial dynamics and ecological influences in waste bioprocessing	2020	Biodegradation	Excluded	Not specific to wood waste
L Traven	Sustainable energy generation from municipal solid waste: A brief overview of existing technologies	2023	Case Studies in Chemical and Environmental …	Excluded	Not specific to wood waste
L Zhan, L Jiang, Y Zhang, B Gao, Z Xu	Reduction, detoxification and recycling of solid waste by hydrothermal technology: a review	2020	Chemical Engineering Journal	Excluded	Not specific to wood waste
L.Y. Vega, Liliana López, Carlos F. Valdés, F. Chejne	Assessment of energy potential of wood industry wastes through thermochemical conversions	2019	Waste Management	Excluded	Ineligible study design for the review
LA Guerrero, G Maas, W Hogland	Solid waste management challenges for cities in developing countries	2013	Waste management	Excluded	Not specific to wood waste
LAB Paes, BS Bezerra, RM Deus, D Jugend…	Organic solid waste management in a circular economy perspective–A systematic review and SWOT analysis	2019	Journal of Cleaner …	Excluded	Not specific to wood waste
Lai, Yuan-Zong	Wood and wood products	2012	Handbook of Industrial Chemistry and Biotechnology	Included	N/A
Larisa Grigorieva, Pavel Oleinik	Recycling Waste Wood of Construction	2016	Materials Science Forum	Excluded	Ineligible study design for the review
LC Malav, KK Yadav, N Gupta, S Kumar…	A review on municipal solid waste as a renewable source for waste-to-energy project in India: Current practices, challenges, and future opportunities	2020	Journal of Cleaner …	Excluded	Not specific to wood waste
Lee, Seng Hua, Wei Chen Lum, Jia Geng Boon, Lubos Kristak, Petar Antov, Marta Pędzik, Tomasz Rogoziński, Hamid R. Taghiyari, Muhammad Adly Rahandi Lubis, and Widya Fatriasari	Particleboard from agricultural biomass and recycled wood waste: A review	2022	Journal of Materials Research and Technology	Included	N/A
Lei Wang, Daniel C.W. Tsang	Carbon dioxide sequestration on composites based on waste wood	2018	Carbon Dioxide Sequestration in Cementitious Construction Materials	Excluded	Duplicate records
Lin Liu, Junkai Tian, Ziyao Zhou, Chunwang Yang, Susu Yang, Kangkang Zhang, Yushan Yang, Jian Qiu	Evaluation of the Potentials of Tobacco Waste Extract as Wood Preservatives against Wood Decay Fungi	2024	Forests	Excluded	Ineligible study design for the review
LK Venkiteela	Status and challenges of solid waste management in Tirupati city	2020	Materials Today: Proceedings	Excluded	Not specific to wood waste
LM Ulloa-Murillo, LM Villegas…	Management of the organic fraction of municipal solid waste in the context of a sustainable and circular model: Analysis of trends in Latin America and the …	2022	International Journal of …	Excluded	Not specific to wood waste
LN Sancheta, GLD Chaves, RR Siman	The use of system dynamics on urban solid waste management: a literature analysis	2021	Gestão &Produção	Excluded	Not specific to wood waste
López, Rafael, Pilar Burgos, José M. Hermoso, José I. Hormaza, and J. Jorge González-Fernández	Long term changes in soil properties and enzyme activities after almond shell mulching in avocado organic production	2014	Soil and Tillage Research	Included	N/A
LR Suardi, B Gunawan, M Arifin…	A review of solid waste management in waste bank activity problems	2018	International Journal of …	Excluded	Not specific to wood waste
LS Franca, JP Bassin	The role of dry anaerobic digestion in the treatment of the organic fraction of municipal solid waste: A systematic review	2020	Biomass and Bioenergy	Excluded	Not specific to wood waste
Lucía Xavier, M. Sonia Freire, Isabel Vidal-Tato, Julia González-Álvarez	Recovery of Phenolic Compounds from Eucalyptus globulus Wood Wastes using PEG/phosphate Aqueous Two-Phase Systems	2016	Waste and Biomass Valorization	Excluded	Insufficient detail on methods or results
Lucio Zaccariello, Maria Mastellone	Fluidized-Bed Gasification of Plastic Waste, Wood, and Their Blends with Coal	2015	Energies	Excluded	Ineligible study design for the review
M Abdallah, MA Talib, S Feroz, Q Nasir, H Abdalla…	Artificial intelligence applications in solid waste management: A systematic research review	2020	Waste Management	Excluded	Not specific to wood waste
M Al-Maaded, NK Madi, R Kahraman, A Hodzic…	An overview of solid waste management and plastic recycling in Qatar	2012	Journal of Polymers and …	Excluded	Not specific to wood waste
M Alwaeli	An overview of municipal solid waste management in Poland. The current situation, problems and challenges	2015	Environment Protection Engineering	Excluded	Not specific to wood waste
M Anjum, R Miandad, M Waqas, I Ahmad…	Solid waste management in Saudi Arabia	2016	Applied Agriculture …	Excluded	Not specific to wood waste
M Asase, EK Yanful, M Mensah, J Stanford…	Comparison of municipal solid waste management systems in Canada and Ghana: A case study of the cities of London, Ontario, and Kumasi, Ghana	2009	Waste management	Excluded	Not specific to wood waste
M Ashikuzzaman, MH Howlader	Sustainable solid waste management in Bangladesh: issues and challenges	2020	… waste management challenges in …	Excluded	Not specific to wood waste
M Balasubramanian	Economics of solid waste management: A review	2020	Strategies of Sustainable Solid Waste …	Excluded	Not specific to wood waste
M Bhatt, AG Chakinala, JB Joshi, A Sharma…	Valorization of solid waste using advanced thermo-chemical process: a review	2021	Journal of …	Excluded	Not specific to wood waste
M Farrell, DL Jones	Critical evaluation of municipal solid waste composting and potential compost markets	2009	Bioresource technology	Excluded	Not specific to wood waste
M Gautam, M Agrawal	Greenhouse gas emissions from municipal solid waste management: a review of global scenario	2021	… footprint case studies: municipal solid waste …	Excluded	Not specific to wood waste
M He, F Wu, G Qu, X Liu	Harmless and resourceful utilization of solid waste: Multi physical field regulation in the microbiological treatment process of solid waste treatment	2023	Environmental Research	Excluded	Not specific to wood waste
M Ikhlayel, LH Nguyen	Integrated approaches to water resource and solid waste management for sustainable development	2017	Sustainable Development	Excluded	Not specific to wood waste
M Marello, A Helwege	Solid waste management and social inclusion of wastepickers: opportunities and challenges	2018	Latin American Perspectives	Excluded	Not specific to wood waste
M Margallo, MBM Taddei, A Hernández-Pellón…	Environmental sustainability assessment of the management of municipal solid waste incineration residues: a review of the current situation	2015	Clean Technologies and …	Excluded	Not specific to wood waste
M Olejarczyk, I Rykowska, W Urbaniak	Management of solid waste containing fluoride—a review	2022	Materials	Excluded	Not specific to wood waste
M Oteng-Ababio	Private sector involvement in solid waste management in the Greater Accra Metropolitan Area in Ghana	2010	Waste Management &Research	Excluded	Not specific to wood waste
M Oteng‐Ababio	The role of the informal sector in solid waste management in the GAMA, Ghana: Challenges and opportunities	2012	Tijdschrift voor economische en sociale …	Excluded	Not specific to wood waste
M Rastogi, M Nandal, B Khosla	Microbes as vital additives for solid waste composting	2020	Heliyon	Excluded	Not specific to wood waste
M Sajid, A Raheem, N Ullah, M Asim…	Gasification of municipal solid waste: Progress, challenges, and prospects	2022	… and Sustainable Energy …	Excluded	Not specific to wood waste
M Sharholy, K Ahmad, G Mahmood, RC Trivedi	Municipal solid waste management in Indian cities–A review	2008	Waste management	Excluded	Not specific to wood waste
M Sharholy, K Ahmad, G Mahmood…	Analysis of municipal solid waste management systems in Delhi–a review	2005	Book of proceedings for …	Excluded	Not specific to wood waste
M Vargas, M Alfaro, N Karstegl…	Reverse logistics for solid waste from the construction industry	2021	Advances in Civil …	Excluded	Not specific to wood waste
M Xu, H Sun, E Chen, M Yang, C Wu, X Sun…	From waste to wealth: Innovations in organic solid waste composting	2023	Environmental …	Excluded	Not specific to wood waste
M Yousefi, V Oskoei, A Jonidi Jafari…	Municipal solid waste management during COVID-19 pandemic: effects and repercussions	2021	… Science and Pollution …	Excluded	Not specific to wood waste
M Zamri, S Hasmady, A Akhiar, F Ideris…	A comprehensive review on anaerobic digestion of organic fraction of municipal solid waste	2021	… and Sustainable Energy …	Excluded	Not specific to wood waste
M. Abb, J.V. Breuer, C. Zeitz, W. Lorenz	Analysis of pesticides and PCBs in waste wood and house dust	2010	Chemosphere	Excluded	Insufficient detail on methods or results
M. Fellin, M. Negri, R. Zanuttini	Multi-elemental analysis of wood waste using energy dispersive X-ray fluorescence (ED-XRF) analyzer	2013	European Journal of Wood and Wood Products	Excluded	Ineligible study design for the review
M.C. McManus	Life cycle impacts of waste wood biomass heating systems: A case study of three UK based systems	2010	Energy	Excluded	Insufficient detail on methods or results
M.I. Shahidul, Mussen L. Malcolm, Mohamad S.J. Hashmi, Mohammed H Alhaji	Waste Resources Recycling in Achieving Economic and Environmental Sustainability: Review on Wood Waste Industry	2020	Encyclopedia of Renewable and Sustainable Materials	Excluded	Duplicate records
MA Barlaz	Forest products decomposition in municipal solid waste landfills	2006	Waste Management	Excluded	Not specific to wood waste
MA Hannan, MA Al Mamun, A Hussain, H Basri…	A review on technologies and their usage in solid waste monitoring and management systems: Issues and challenges	2015	Waste Management	Excluded	Not specific to wood waste
MA Kamaruddin, MS Yusoff, LM Rui, AM Isa…	An overview of municipal solid waste management and landfill leachate treatment: Malaysia and Asian perspectives	2017	… Science and Pollution …	Excluded	Not specific to wood waste
MA Rajaeifar, M Tabatabaei, H Ghanavati…	Comparative life cycle assessment of different municipal solid waste management scenarios in Iran	2015	… and Sustainable Energy …	Excluded	Not specific to wood waste
Maarten van Blijderveen, Eddy A. Bramer, Gerrit Brem	Modelling piloted ignition of wood and plastics	2012	Waste Management	Excluded	Ineligible study design for the review
Madadian, Edris, and David SA Simakov	Thermal degradation of emerging contaminants in municipal biosolids: The case of pharmaceuticals and personal care products	2022	Chemosphere	Included	N/A
Madhu Rani, Melanie L. Sattler	Removal of Propylene and Butylene as Individual Compounds with Compost and Wood Chip Biofilters	2011	Journal of the Air &amp; Waste Management Association	Excluded	Insufficient detail on methods or results
Magdalena Komorowicz, Dominika Janiszewska, Hanna Wróblewska, Kinga Stuper-Szablewska	Management of post-production wood waste in the aspect of circular economy	2021	Annals of WULS, Forestry and Wood Technology	Excluded	Ineligible study design for the review
Magdalena Komorowicz, Dominika Janiszewska-Latterini, Anna Przybylska-Balcerek, Kinga Stuper-Szablewska	Fungal Biotransformation of Hazardous Organic Compounds in Wood Waste	2023	Molecules	Excluded	Insufficient detail on methods or results
Maier, Dorin	Building materials made of wood waste a solution to achieve the sustainable development goals	2021	Materials	Included	N/A
Makino, Sota, Takeshi Onishi, Akika Itoh, Issei Sato, Tomohumi Huzita, and Chihiro Kayo	Sustainable Campus: Reducing Environmental and Financial Burdens by Using Pruned Branches for On-Campus Energy	2021	Sustainability	Included	N/A
Makoto Ooba, Tsuyoshi Fujita, Motoyuki Mizuochi, Minoru Fujii, Takashi Machimura, Takanori Matsui	Sustainable Use of Regional Wood Biomass in Kushida River Basin, Japan	2012	Waste and Biomass Valorization	Excluded	Ineligible study design for the review
Manuel Raul Pelaez-Samaniego, Karl R. Englund	Production of Sugars from Wood Waste Materials Via Enzymatic Hydrolysis	2016	Waste and Biomass Valorization	Excluded	Ineligible study design for the review
Manuela Gori, Britta Bergfeldt, Jürgen Reichelt, Piero Sirini	Effect of natural ageing on volume stability of MSW and wood waste incineration residues	2013	Waste Management	Excluded	Ineligible study design for the review
Manuela Mancini, Veli-Matti Taavitsainen, Åsmund Rinnan	Comparison of classification methods performance for defining the best reuse of waste wood material using NIR spectroscopy	2024	Waste Management	Excluded	Ineligible study design for the review
Mar Edo, Erik Björn, Per-Erik Persson, Stina Jansson	Assessment of chemical and material contamination in waste wood fuels – A case study ranging over nine years	2016	Waste Management	Excluded	Ineligible study design for the review
Mar Edo, Nils Skoglund, Qiuju Gao, Per-Erik Persson, Stina Jansson	Fate of metals and emissions of organic pollutants from torrefaction of waste wood, MSW, and RDF	2017	Waste Management	Excluded	Ineligible study design for the review
Marcin Zbieć, Justyna Franc-Dąbrowska, Nina Drejerska	Wood Waste Management in Europe through the Lens of the Circular Bioeconomy	2022	Energies	Excluded	Insufficient detail on methods or results
Marco Wellinger, Joerg Wochele, Serge M.A. Biollaz, Christian Ludwig	Online elemental analysis of process gases with ICP-OES: A case study on waste wood combustion	2012	Waste Management	Excluded	Ineligible study design for the review
Marcus Knauf	Waste hierarchy revisited — an evaluation of waste wood recycling in the context of EU energy policy and the European market	2015	Forest Policy and Economics	Excluded	Ineligible study design for the review
Maria Laura Mastellone, Lucio Zaccariello, Donato Santoro, Umberto Arena	The O2-enriched air gasification of coal, plastics and wood in a fluidized bed reactor	2012	Waste Management	Excluded	Ineligible study design for the review
Marija Stjepanović, Natalija Velić, Antonela Galić, Indira Kosović, Tamara Jakovljević, Mirna Habuda-Stanić	From Waste to Biosorbent: Removal of Congo Red from Water by Waste Wood Biomass	2021	Water	Excluded	Ineligible study design for the review
Marina Fernández-Delgado Juárez, Ginevra Fabiani, Thomas Mazzier, Deborah Schönegger, Giacomo Pietramellara, María Gómez-Brandón, Heribert Insam	Reclamation of Acid Soils with Biomass Ashes from Pyrolytic Wood Liquefaction	2019	Waste and Biomass Valorization	Excluded	Insufficient detail on methods or results
Marion Zwingelstein, Micheline Draye, Jean-Luc Besombes, Christine Piot, Gregory Chatel	Viticultural wood waste as a source of polyphenols of interest: Opportunities and perspectives through conventional and emerging extraction methods	2020	Waste Management	Excluded	Ineligible study design for the review
Mariusz Mamiński, Paweł Kozakiewicz, Waldemar Jaskółowski, Kit Ling Chin, Paik San H’ng, Renata Toczyłowska-Mamińska	Enhancement of technical value of oil palm (Elaeis guineensis Jacq.) waste trunk through modification with 1,3-dimethylol-4,5-dihydroxyethyleneurea (DMDHEU)	2016	European Journal of Wood and Wood Products	Excluded	Insufficient detail on methods or results
Marta Wójcik, Feliks Stachowicz, Adam Masłoń	The Use of Wood Biomass Ash in Sewage Sludge Treatment in Terms of Its Agricultural Utilization	2018	Waste and Biomass Valorization	Excluded	Ineligible study design for the review
Martijn Vis	Assessing the Potential From Bio-waste and Postconsumer Wood	2017	Modeling and Optimization of Biomass Supply Chains	Excluded	Duplicate records
Marwa Said, Laurent Cassayre, Jean-Louis Dirion, Xavier Joulia, Ange Nzihou	Effect of Nickel Impregnation on Wood Gasification Mechanism	2017	Waste and Biomass Valorization	Excluded	Ineligible study design for the review
Maryam Ghorbani, Pourya Biparva, Serveh Hosseinzadeh	Effect of colloidal silica nanoparticles extracted from agricultural waste on physical, mechanical and antifungal properties of wood polymer composite	2017	European Journal of Wood and Wood Products	Excluded	Ineligible study design for the review
Masahiko Katoh, Masakazu Shiramizu, Takeshi Sato	Repeatable use of wood ash to remove lead from contaminated water	2014	Journal of Material Cycles and Waste Management	Excluded	Ineligible study design for the review
Masayuki Maeda	Urban Woody Biomass Systems and Utilization of Wood from Mountain Forest Thinning	2013	Material Cycles and Waste Management Research	Excluded	Ineligible study design for the review
Massimo Calovi, Stefano Rossi	From wood waste to wood protection: New application of black bio renewable water-based dispersions as pigment for bio-based wood paint	2023	Progress in Organic Coatings	Excluded	Ineligible study design for the review
Matheus Poletto, Juliane Dettenborn, Mara Zeni, Ademir J. Zattera	Characterization of composites based on expanded polystyrene wastes and wood flour	2011	Waste Management	Excluded	Ineligible study design for the review
Matheus Roberto Cabral, Erika Yukari Nakanishi, Sérgio Francisco Santos, Juliano Fiorelli	Effects of Treatments on Eucalyptus Waste to Produce Cement Composites	2023	Sustainable Materials and Technology	Excluded	Duplicate records
Maya Ismayati, Akiko Nakagawa-izumi, Hiroshi Ohi	Structural elucidation of condensed tannin from the bark waste of Acacia crassicarpa plantation wood in Indonesia	2017	Journal of Wood Science	Excluded	Ineligible study design for the review
McCarl, Bruce A., Cordner Peacocke, Ray Chrisman, Chih-Chun Kung, and Ronald D. Sands	Economics of biochar production, utilization and greenhouse gas offsets	2012	Biochar for Environmental Management	Included	N/A
MD Meena, ML Dotaniya, BL Meena, PK Rai…	Municipal solid waste: Opportunities, challenges and management policies in India: A review	2023	Waste Management …	Excluded	Not specific to wood waste
MD Meena, RK Yadav, B Narjary, G Yadav, HS Jat…	Municipal solid waste (MSW): Strategies to improve salt affected soil sustainability: A review	2019	Waste management	Excluded	Not specific to wood waste
MDM Samsudin, MM Don	Municipal solid waste management in Malaysia: current practices, challenges and prospects	2013	Jurnal Teknologi	Excluded	Not specific to wood waste
Mehmet Akgül, Nadir Ayrilmis, Osman Çamlıbel, Süleyman Korkut	Potential utilization of burned wood in manufacture of medium density fiberboard	2012	Journal of Material Cycles and Waste Management	Excluded	Ineligible study design for the review
Mehmet Canbaz, İlkay Kara, İlker Bekir Topçu	Effect of high temperature on the mechanical behavior of cement-bonded wood composite produced with wood waste	2021	Challenge Journal of Structural Mechanics	Excluded	Ineligible study design for the review
Mehmet Emin Ergün, Abdullah İstek, İsmail Özlüsoylu, Filiz Koyuncu, Şaban Bülbül	Low formaldehyde-emission particleboards with the addition of Scots pine wood waste derived activated carbon	2024	Wood Material Science &amp; Engineering	Excluded	Ineligible study design for the review
Mehmet Emin Ergün, Abdullah İstek, İsmail Özlüsoylu, Filiz Koyuncu, Şaban Bülbül	Low formaldehyde-emission particleboards with the addition of Scots pine wood waste derived activated carbon	2024	Wood Material Science &amp; Engineering	Excluded	Ineligible study design for the review
Mehmet Kaya	Evaluation of a novel woody waste obtained from tea tree sawdust as an adsorbent for dye removal	2017	Wood Science and Technology	Excluded	Ineligible study design for the review
Melek Elif Somer, Oumar Alkhayat	A study on wood waste potential in Turkey	2024	Cleaner Waste Systems	Excluded	Ineligible study design for the review
Meredith Rose Barr, Koon-Yang Lee	Ionic Liquid Processing of Residual Wood Powder into Additive-Free Wood Composites	2024	Waste and Biomass Valorization	Excluded	Ineligible study design for the review
Messaouda Boumaaza, Ahmed Belaadi, Hassan Alshahrani, Mostefa Bourchak, Mohammad Jawaid	Building Material in Circular Economy: The Suitability of Wood Waste in Bio-concrete Development	2023	Sustainable Materials and Technology	Excluded	Full text not available or accessible
Michael O. Asare, Jerry Owusu Afriyie, Michal Hejcman, Michaela Jungová Krbová	Can Wood Ashes of Commonly Planted Tree Species in Ghana be Applied as Fertilizers?	2021	Waste and Biomass Valorization	Excluded	Insufficient detail on methods or results
Michael Wood	8. Hypocrisy and After: Persons in The Waste Land	2022	&lt;i&gt;The Waste Land&lt;/i&gt; after One Hundred Years	Excluded	Full text not available or accessible
MICHAEL WOOD	Hypocrisy and After:	2022	&lt;em&gt;The Waste Land&lt;/em&gt; after One Hundred Years	Excluded	Full text not available or accessible
Miftakhul Akhsan, Vivin Indah Sari, Imam Sopingi, Siti Rahmawati	Waste to Masterpiece: Community Service in Wood Waste Management at Mojowarno Jombang	2024	Jurnal Al Maesarah	Excluded	Ineligible study design for the review
Miha Humar, Franc Budija, David Hrastnik, Boštjan Lesar, Marko Petric	Potentials of Liquefied CCB Treated Waste Wood for Wood Preservation	2011	Drvna industrija	Excluded	Ineligible study design for the review
Miha Humar, Sam A. Amartey, Franc Pohleven	Influence of corn steep liquor and glucose on colonization of control and CCB (Cu/Cr/B)-treated wood by brown rot fungi	2006	Waste Management	Excluded	Ineligible study design for the review
Miladin Markovic, Eddy A. Bramer, Gerrit Brem	Experimental investigation of wood combustion in a fixed bed with hot air	2014	Waste Management	Excluded	Ineligible study design for the review
Milan Šernek, Vanja Turičnik, Rožle Repič, Bogdan Šega	Use of waste plastics for the preparation of adhesives for wood bonding	2020	Les/Wood	Excluded	Ineligible study design for the review
Milan Šernek, Vanja Turičnik, Rožle Repič, Bogdan Šega	Use of waste plastics for the preparation of adhesives for wood bonding	2020	Les/Wood	Excluded	Ineligible study design for the review
Milena Pavlíková, Lucie Zemanová, Jaroslav Pokorný, Martina Záleská, Ondřej Jankovský, Michal Lojka, David Sedmidubský, Zbyšek Pavlík	Valorization of wood chips ash as an eco-friendly mineral admixture in mortar mix design	2018	Waste Management	Excluded	Insufficient detail on methods or results
Miloš Matúš, Peter Križan, Juraj Beniak	The Effectiveness Criterion for Densification of Wood Waste	2016	Applied Mechanics and Materials	Excluded	Ineligible study design for the review
Minhee Won, Jai-young Lee	A Feasibility Study of Wood Waste to Solid Bio-Coal using Hydrothermal Carbonization(HTC)	2021	Journal of Korea Society of Waste Management	Excluded	Ineligible study design for the review
Minhee Won, WooRi Cho, Jin Man Chang, Park Ji Soo, Jai-young Lee	Characterization of Waste Wood Biochar-Based Activated Carbon Synthesized by Hydrothermal Carbonization	2022	Journal of Korea Society of Waste Management	Excluded	Ineligible study design for the review
Mira Abou Rjeily, Fabrice Cazier, Cédric Gennequin, Jaona Harifidy Randrianalisoa	Detailed Analysis of Gas, Char and Bio-oil Products of Oak Wood Pyrolysis at Different Operating Conditions	2022	Waste and Biomass Valorization	Excluded	Insufficient detail on methods or results
Mirjam Röder, Patricia Thornley	Waste wood as bioenergy feedstock. Climate change impacts and related emission uncertainties from waste wood based energy systems in the UK	2018	Waste Management	Excluded	Ineligible study design for the review
Mirjam Wolffers, Gisela Weibel, Urs Eggenberger	Waste Wood Fly Ash Treatment in Switzerland: Effects of Co-Processing with Fly Ash from Municipal Solid Waste on Cr(VI) Reduction and Heavy Metal Recovery	2021	Processes	Excluded	Ineligible study design for the review
Misuzu Asari, Hiroshi Takatsuki, Shin-ichi Sakai	Behavior of Wood Preservatives in Waste Wood Recycling: Particle Board Manufacturing	2004	Journal of the Japan Society of Waste Management Experts	Excluded	Ineligible study design for the review
Mitchell, Charlotte, Vitali Avagyan, Hannah Chalmers, and Mathieu Lucquiaud	An initial assessment of the value of Allam Cycle power plants with liquid oxygen storage in future GB electricity system	2019	International Journal of Greenhouse Gas Control	Included	N/A
MJ Bunch, VM Suresh, TV Kumaran…	An overview of the issue of solid waste management in Sri Lanka	2003	Proc Third Int Conf Environ …	Excluded	Not specific to wood waste
MJ Krause, G W. Chickering, TG Townsend…	Critical review of the methane generation potential of municipal solid waste	2016	Critical Reviews in …	Excluded	Not specific to wood waste
ML Adedara, R Taiwo, HR Bork	Municipal solid waste collection and coverage rates in Sub-saharan African Countries: A comprehensive systematic review and meta-analysis	2023	Waste	Excluded	Not specific to wood waste
ML Hung, H Ma, WF Yang	A novel sustainable decision making model for municipal solid waste management	2007	Waste management	Excluded	Not specific to wood waste
MM Hasan, MG Rasul, MMK Khan, N Ashwath…	Energy recovery from municipal solid waste using pyrolysis technology: A review on current status and developments	2021	… and Sustainable Energy …	Excluded	Not specific to wood waste
MM Mian, X Zeng, ANB Nasry…	Municipal solid waste management in China: a comparative analysis	2017	… material cycles and waste …	Excluded	Not specific to wood waste
MM Tun, D Juchelková	Drying methods for municipal solid waste quality improvement in the developed and developing countries: A review	2019	Environmental Engineering Research	Excluded	Not specific to wood waste
MO Agwu	Issues and challenges of solid waste management practices in port-harcourt city, Nigeria-a behavioural perspective	2012	American Journal of Social and Management Sciences	Excluded	Not specific to wood waste
Modabber Ahmed Khan, Wang Mingzhi, Bu-Kug Lim, Jong-Yoon Lee	Utilization of waste paper for an environmentally friendly slow-release fertilizer	2008	Journal of Wood Science	Excluded	Ineligible study design for the review
Moghaddam, A. H., and C. N. Mulligan	Leaching of heavy metals from chromated copper arsenate (CCA) treated wood after disposal	2008	Waste Management	Included	N/A
Mohamed Khamis Hassan	PRODUCTION OF WOOD PLASTIC COMPOSITES AS A SUSTAINABLE SOLUTION FOR THE POST-HARVEST AGRICULTURE WASTE AND PLASTIC WASTE	2024	SSRN Electronic Journal	Excluded	Ineligible study design for the review
Mohammad Farsi, Mohammad Jawaid, Amir Amini, Masoud Ebadi, Majid Shahbabaei	Microwave Treatment on Wood Waste Product-A Review	2023	Sustainable Materials and Technology	Excluded	Full text not available or accessible
Mohammed Nasir, Pawan Kumar Poonia, Kaizar Hossain, Mohammad Asim	Development and Performance of Wood Waste Briquettes in Pyrolysis Reactor	2023	Sustainable Materials and Technology	Excluded	Full text not available or accessible
Mohan, Dinesh, Ankur Sarswat, Yong Sik Ok, and Charles U. Pittman Jr	Organic and inorganic contaminants removal from water with biochar, a renewable, low cost and sustainable adsorbent - a critical review	2014	Bioresource Technology	Included	N/A
Mohd Azmier Ahmad, Mohamad Firdaus Mohamad Yusop, Soon Huat Tan	Activated Carbon from Meranti Wood Sawdust Waste Prepared by Microwave Heating for Dye Removal	2020	Advances in Waste Processing Technology	Excluded	Duplicate records
Mohd Hazim Mohamad Amini	Potential Use of Residual sawdust—A Versatile, Inexpensive and Readily Available Bio-waste	2023	Sustainable Materials and Technology	Excluded	Duplicate records
Mollon, L. C., G. J. Norton, L. Trakal, E. Moreno-Jimenez, F. Z. Elouali, R. L. Hough, and L. Beesley	Mobility and toxicity of heavy metal(loid)s arising from contaminated wood ash application to a pasture grassland soil	2016	Environmental Pollution	Included	N/A
Monika Blassino, Helena Solo-Gabriele, Timothy Townsend	Pilot scale evaluation of sorting technologies for CCA treated wood waste	2002	Waste Management &amp; Research: The Journal for a Sustainable Circular Economy	Excluded	Ineligible study design for the review
Monika Božiková, Petr Kotoulek, Matúš Bilčík, Ľubomír Kubík, Zuzana Hlaváčová, Peter Hlaváč	Thermal properties of wood and wood composites made from wood waste	2021	International Agrophysics	Excluded	Ineligible study design for the review
Monzerrath Rivera-Tenorio, Roger Moya	Potential for pellet manufacturing with wood waste from construction in Costa Rica	2019	Waste Management &amp; Research: The Journal for a Sustainable Circular Economy	Excluded	Ineligible study design for the review
Moritz Eisenlauer, Hannah Graf, Ulrich Teipel	Process Technology for Waste Wood Processing	2018	Chemie Ingenieur Technik	Excluded	Insufficient detail on methods or results
MS Hossain, A Santhanam, NAN Norulaini…	Clinical solid waste management practices and its impact on human health and environment–A review	2011	Waste management	Excluded	Not specific to wood waste
MS Korai, RB Mahar, MA Uqaili	The feasibility of municipal solid waste for energy generation and its existing management practices in Pakistan	2017	Renewable and Sustainable Energy …	Excluded	Not specific to wood waste
MS Rahaman, KMN Ansari, H Kumar…	Mapping and visualizing research output on global solid waste management: A Bibliometric Review of Literature	2022	Science &Technology …	Excluded	Not specific to wood waste
MT Munir, A Mohaddespour, AT Nasr…	Municipal solid waste-to-energy processing for a circular economy in New Zealand	2021	… and Sustainable Energy …	Excluded	Not specific to wood waste
MT Munir, B Li, M Naqvi	Revolutionizing municipal solid waste management (MSWM) with machine learning as a clean resource: Opportunities, challenges and solutions	2023	Fuel	Excluded	Not specific to wood waste
MT Munir, I Mardon, S Al-Zuhair, A Shawabkeh…	Plasma gasification of municipal solid waste for waste-to-value processing	2019	… and Sustainable Energy …	Excluded	Not specific to wood waste
MT Munir, SS Mansouri, IA Udugama…	Resource recovery from organic solid waste using hydrothermal processing: Opportunities and challenges	2018	… and Sustainable Energy …	Excluded	Not specific to wood waste
Muhammad Asim Ibrahim, Nabeel Afzal Butt, Simon Rejkjær, Torleif Dahlin, Dan Madsen, Konard Wilkens Flecknoe-Brown, Thomas Günther	Early detection of deep-seated smouldering fires in wood waste storage using ERT	2024	Waste Management	Excluded	Ineligible study design for the review
Müller-Stöver, Dorette, Jesper Ahrenfeldt, Jens Kai Holm, Sherif Gebril Salem Shalatet, Ulrik Henriksen, and Henrik Hauggaard-Nielsen	Soil application of ash produced by low-temperature fluidized bed gasification: effects on soil nutrient dynamics and crop response	2012	Nutrient Cycling in Agroecosystems	Included	N/A
Murat Ozalp	Study of the effect of adding the powder of waste PET bottles and borax pentahydrate to the urea formaldehyde adhesive applied on plywood	2010	European Journal of Wood and Wood Products	Excluded	Ineligible study design for the review
Muthiah Muthukannan, Kadarkarai Arunkumar, Arunachalam Sureshkumar, Arunasankar Chithambar Ganesh, Rengaswamy Kanniga Devi	Mechanical characterisation of waste wood ash-based green geopolymer concrete incorporated with waste rubber and polypropylene fibre	2023	International Journal of Environment and Waste Management	Excluded	Ineligible study design for the review
MYD Alazaiza, TM Alzghoul, T Al Maskari, SA Amr…	Analyzing the Evolution of Research on Student Awareness of Solid Waste Management in Higher Education Institutions: A Bibliometric Perspective	2024	Sustainability	Excluded	Not specific to wood waste
Myo Min Win, Misuzu Asari, Ryo Hayakawa, Hiroyuki Hosoda, Junya Yano, Shin-ichi Sakai	Characteristics of gas from the fluidized bed gasification of refuse paper and plastic fuel (RPF) and wood biomass	2019	Waste Management	Excluded	Insufficient detail on methods or results
N Amin, M Aslam, M Yasin, S Hossain, MK Shahid…	Municipal solid waste treatment for bioenergy and resource production: potential technologies, techno-economic-environmental aspects and implications of …	2023	Chemosphere	Excluded	Not specific to wood waste
N Dadario, LRA Gabriel Filho, CP Cremasco…	Waste-to-Energy recovery from municipal solid waste: global scenario and prospects of mass burning technology in Brazil	2023	Sustainability	Excluded	Not specific to wood waste
N Ferronato, MA Gorritty Portillo…	The municipal solid waste management of La Paz (Bolivia): Challenges and opportunities for a sustainable development	2018	Waste Management …	Excluded	Not specific to wood waste
N Gupta, KK Yadav, V Kumar	A review on current status of municipal solid waste management in India	2015	Journal of environmental sciences	Excluded	Not specific to wood waste
N Hamzah, K Tokimatsu, K Yoshikawa	Solid fuel from oil palm biomass residues and municipal solid waste by hydrothermal treatment for electrical power generation in Malaysia: A review	2019	Sustainability	Excluded	Not specific to wood waste
N Karimi, KTW Ng, TS Mahmud, KK Adusei, S Kerr	A Systematic Review of the Latest Research Trends on the Use of Satellite Imagery in Solid Waste Disposal Applications from 2012 to 2021	2023	Environments	Excluded	Not specific to wood waste
N Kundariya, SS Mohanty, S Varjani, HH Ngo…	A review on integrated approaches for municipal solid waste for environmental and economical relevance: Monitoring tools, technologies, and strategic innovations	2021	Bioresource …	Excluded	Not specific to wood waste
N Li, M He, X Lu, B Yan, X Duan, G Chen…	Municipal solid waste derived biochars for wastewater treatment: Production, properties and applications	2022	Resources, Conservation …	Excluded	Not specific to wood waste
N Li, R Han, X Lu	Bibliometric analysis of research trends on solid waste reuse and recycling during 1992–2016	2018	Resources, Conservation and Recycling	Excluded	Not specific to wood waste
N Neehaul, P Jeetah, P Deenapanray	Energy recovery from municipal solid waste in Mauritius: Opportunities and challenges	2020	Environmental Development	Excluded	Not specific to wood waste
N Regassa, RD Sundaraa, BB Seboka	Challenges and opportunities in municipal solid waste management: The case of Addis Ababa city, central Ethiopia	2011	Journal of human ecology	Excluded	Not specific to wood waste
N Scarlat, V Motola, JF Dallemand…	Evaluation of energy potential of municipal solid waste from African urban areas	2015	… and Sustainable Energy …	Excluded	Not specific to wood waste
N Singh, D Hui, R Singh, IPS Ahuja, L Feo…	Recycling of plastic solid waste: A state of art review and future applications	2017	Composites Part B …	Excluded	Not specific to wood waste
N Sliusar, T Filkin, M Huber-Humer, M Ritzkowski	Drone technology in municipal solid waste management and landfilling: A comprehensive review	2022	Waste Management	Excluded	Not specific to wood waste
N Yukalang, B Clarke, K Ross	Solid waste management solutions for a rapidly urbanizing area in Thailand: Recommendations based on stakeholder input	2018	International journal of environmental …	Excluded	Not specific to wood waste
N. González-Benítez, M. C. Molina, M. Arrayás	Empirical Evidence and Mathematical Modelling of Carbamazepine Degradative Kinetics by a Wood-Rotting Microbial Consortium	2020	Waste and Biomass Valorization	Excluded	Ineligible study design for the review
N.H. Florin, A.R. Maddocks, S. Wood, A.T. Harris	High-temperature thermal destruction of poultry derived wastes for energy recovery in Australia	2009	Waste Management	Excluded	Ineligible study design for the review
Naeem Saqib, Mattias Bäckström	Trace element partitioning in ashes from boilers firing pure wood or mixtures of solid waste with respect to fuel composition, chlorine content and temperature	2014	Waste Management	Excluded	Ineligible study design for the review
Nawadon Petchwattana, Phisut Naknaen, Borwon Narupai	A circular economy use of waste wood sawdust for wood plastic composite production: effect of bio-plasticiser on the toughness	2019	International Journal of Sustainable Engineering	Excluded	Insufficient detail on methods or results
Nazish Huma Khan	"A Gate-to-Gate Life Cycle Assessment of Match Industry for Wood Consumption and Wood Waste Generation"	2020	Environmental Analysis &amp; Ecology Studies	Excluded	Ineligible study design for the review
NB Chang, A Pires, G Martinho	Empowering systems analysis for solid waste management: challenges, trends, and perspectives	2011	Critical Reviews in Environmental …	Excluded	Not specific to wood waste
NB Singh, RG Chaudhary	Industrial solid waste: An overview	2023	Advanced Materials from Recycled Waste	Excluded	Not specific to wood waste
New, Tim R.	Forests and Insect Conservation in Australia	2018	Forests and Insect Conservation in Australia	Included	N/A
NH Barbhuiya, A Kumar, A Singh, MK Chandel…	The future of flash graphene for the sustainable management of solid waste	2021	ACS …	Excluded	Not specific to wood waste
Nicky Rahmana Putra, Hilmi Abdul Rahman, Azrul Nurfaiz Mohd Faizal, Muhammad Abbas Zaini, Bramantyo Airlangga	Bibliometric insights into wood waste utilization for adsorption in wastewater treatment processes: a review	2024	Wood Material Science &amp; Engineering	Excluded	Ineligible study design for the review
NK Soliman, AF Moustafa	Industrial solid waste for heavy metals adsorption features and challenges; a review	2020	Journal of Materials Research and Technology	Excluded	Not specific to wood waste
NM Cetrulo, TB Cetrulo, SLFG Dias…	Solid waste indicators in local sustainability assessment: a literature review	2020	Ambiente &Sociedade	Excluded	Not specific to wood waste
Noorshashillawati Azura Binti Mohammad	Concern on Wood Waste Utilization: Environment and Economic Evaluation	2023	Sustainable Materials and Technology	Excluded	Full text not available or accessible
Noorshilawati Abdul Aziz, Nurulatika Minhad, Nur Suraya Abdullah, Fazidah Rosli, Nazatul Asikin Muda, Muhammad Esyam Adip, Noor Azimah Darus, Mohd Khairi Che Lah	Application of Wood Waste in Agriculture	2023	Sustainable Materials and Technology	Excluded	Full text not available or accessible
Norul Hisham Hamid, Norasikin Ahmad Ludin, Nur Ezyanie Safie	The Possibility of Using Wood Peeler Core as The Dye-Sensitized Solar Cells	2023	Sustainable Materials and Technology	Excluded	Duplicate records
NP Adriyanti, A Gamal, OC Dewi	Solid waste management models: Literature review	2018	2018 2nd International …	Excluded	Not specific to wood waste
Nurul Huda Abu Bakar, Nurjannah Salim	Challenges and Opportunities in Wood Waste Utilization	2023	Sustainable Materials and Technology	Excluded	Full text not available or accessible
Nurul Syarima Nadia Sazman, Nurul Izzati Izhar, Nur Ramadhan Mohamad Azaludin, Shaari Daud, Hartini Ahmad Rafaie, Zul Adlan Mohd Hir	Valorization of Wood Waste as Biosorbent for the Removal of Organic and Inorganic Contaminants in Water	2023	Sustainable Materials and Technology	Excluded	Full text not available or accessible
Nyoman J. Wistara, Rospita Pelawi, Widya Fatriasari	The Effect of Lignin Content and Freeness of Pulp on the Bioethanol Productivity of Jabon Wood	2016	Waste and Biomass Valorization	Excluded	Ineligible study design for the review
O Adeleke, S Akinlabi, TC Jen…	Towards sustainability in municipal solid waste management in South Africa: a survey of challenges and prospects	2021	Transactions of the Royal …	Excluded	Not specific to wood waste
O Alam, X Qiao	An in-depth review on municipal solid waste management, treatment and disposal in Bangladesh	2020	Sustainable Cities and Society	Excluded	Not specific to wood waste
O Norouzi, A Dutta	The current status and future potential of biogas production from Canada's organic fraction municipal solid waste	2022	Energies	Excluded	Not specific to wood waste
O Sylvester, O Ikudayisi	An overview of solid waste in Nigeria: Challenges and management	2021	Jordan Journal of Earth and Environmental …	Excluded	Not specific to wood waste
O.A. Lasode, A.O. Balogun, A.S. Aremu, K.A. Akande, M.C. Ali, A.O. Garuba	Optimum Location Analysis for Wood Waste-to-Energy Plant in Ilorin, Nigeria	2015	The Journal of Solid Waste Technology and Management	Excluded	Ineligible study design for the review
OA Adeleke, SA Akinlabi, TC Jen…	An overview of factors affecting the rate of generation and Physical Composition of Municipal Solid Waste	2021	IOP Conference Series …	Excluded	Not specific to wood waste
OB Ezeudu, JC Agunwamba…	Temporal assessment of municipal solid waste management in Nigeria: prospects for circular economy adoption	2021	Reviews on …	Excluded	Not specific to wood waste
OB Ifeoluwa	Harmful effects and management of indiscriminate solid waste disposal on human and its environment in Nigeria: a review	2019	Global journal of research and review	Excluded	Not specific to wood waste
OC Aja, HH Al-Kayiem	Review of municipal solid waste management options in Malaysia, with an emphasis on sustainable waste-to-energy options	2014	Journal of material cycles and waste …	Excluded	Not specific to wood waste
OECD	47 Pulp of wood or of other fibrous cellulosic material; waste and scrap paper or paperboard: Estonia	2021	OECD Library	Excluded	Duplicate records
OECD	47 Pulp of wood or of other fibrous cellulosic material; waste and scrap paper or paperboard: Canada	2021	OECD Library	Excluded	Duplicate records
OECD	47 Pulp of wood or of other fibrous cellulosic material; waste and scrap paper or paperboard: Italy	2021	OECD Library	Excluded	Duplicate records
OECD	47 Pulp of wood or of other fibrous cellulosic material; waste and scrap paper or paperboard: Israel	2021	OECD Library	Excluded	Duplicate records
OECD	47 Pulp of wood or of other fibrous cellulosic material; waste and scrap paper or paperboard: Norway	2021	OECD Library	Excluded	Duplicate records
OECD	47 Pulp of wood or of other fibrous cellulosic material; waste and scrap paper or paperboard: Latvia	2021	OECD Library	Excluded	Duplicate records
OECD	47 Pulp of wood or of other fibrous cellulosic material; waste and scrap paper or paperboard: Lithuania	2021	OECD Library	Excluded	Duplicate records
OECD	47 Pulp of wood or of other fibrous cellulosic material; waste and scrap paper or paperboard: Poland	2021	OECD Library	Excluded	Duplicate records
OECD	47 Pulp of wood or of other fibrous cellulosic material; waste and scrap paper or paperboard	2019	OECD Library	Excluded	Duplicate records
OECD	47 Pulp of wood or of other fibrous cellulosic material; waste and scrap paper or paperboard	2019	OECD Library	Excluded	Duplicate records
OECD	47 Pulp of wood or of other fibrous cellulosic material; waste and scrap paper or paperboard	2019	OECD Library	Excluded	Duplicate records
OECD	47 Pulp of wood or of other fibrous cellulosic material; waste and scrap paper or paperboard	2019	OECD Library	Excluded	Duplicate records
OECD	47 Pulp of wood or of other fibrous cellulosic material; waste and scrap paper or paperboard	2019	OECD Library	Excluded	Duplicate records
OECD	47 Pulp of wood or of other fibrous cellulosic material; waste and scrap paper or paperboard	2019	OECD Library	Excluded	Duplicate records
OECD	47 Pulp of wood or of other fibrous cellulosic material; waste and scrap paper or paperboard: Iceland	2022	OECD Library	Excluded	Duplicate records
OECD	47 Pulp of wood or of other fibrous cellulosic material; waste and scrap paper or paperboard: Greece	2016	OECD Library	Excluded	Duplicate records
OECD	47 Pulp of wood or of other fibrous cellulosic material; waste and scrap paper or paperboard: France	2019	OECD Library	Excluded	Duplicate records
OECD	47 Pulp of wood or of other fibrous cellulosic material; waste and scrap paper or paperboard: Japan	2018	OECD Library	Excluded	Duplicate records
OECD	47 Pulp of wood or of other fibrous cellulosic material; waste and scrap paper or paperboard: Japan	2016	OECD Library	Excluded	Duplicate records
OECD	47 Pulp of wood or of other fibrous cellulosic material; waste and scrap paper or paperboard: Italy	2016	OECD Library	Excluded	Duplicate records
OECD	47 Pulp of wood or of other fibrous cellulosic material; waste and scrap paper or paperboard: Spain	2023	OECD Library	Excluded	Duplicate records
OECD	47 Pulp of wood or of other fibrous cellulosic material; waste and scrap paper or paperboard: Israel	2021	OECD Library	Excluded	Duplicate records
OECD	47 Pulp of wood or of other fibrous cellulosic material; waste and scrap paper or paperboard: Spain	2018	OECD Library	Excluded	Duplicate records
OECD	47 Pulp of wood or of other fibrous cellulosic material; waste and scrap paper or paperboard: Latvia	2022	OECD Library	Excluded	Duplicate records
OECD	47 Pulp of wood or of other fibrous cellulosic material; waste and scrap paper or paperboard: Germany	2016	OECD Library	Excluded	Duplicate records
OECD	47 Pulp of wood or of other fibrous cellulosic material; waste and scrap paper or paperboard: Greece	2017	OECD Library	Excluded	Duplicate records
OECD	47 Pulp of wood or of other fibrous cellulosic material; waste and scrap paper or paperboard: Chile	2020	OECD Library	Excluded	Duplicate records
OECD	47 Pulp of wood or of other fibrous cellulosic material; waste and scrap paper or paperboard: Latvia	2019	OECD Library	Excluded	Duplicate records
OECD	47 Pulp of wood or of other fibrous cellulosic material; waste and scrap paper or paperboard: Germany	2018	OECD Library	Excluded	Duplicate records
OECD	47 Pulp of wood or of other fibrous cellulosic material; waste and scrap paper or paperboard: Finland	2018	OECD Library	Excluded	Duplicate records
OECD	47 Pulp of wood or of other fibrous cellulosic material; waste and scrap paper or paperboard: Japan	2017	OECD Library	Excluded	Duplicate records
OECD	47 Pulp of wood or of other fibrous cellulosic material; waste and scrap paper or paperboard: Luxembourg	2019	OECD Library	Excluded	Duplicate records
OECD	47 Pulp of wood or of other fibrous cellulosic material; waste and scrap paper or paperboard: Spain	2016	OECD Library	Excluded	Duplicate records
OECD	47 Pulp of wood or of other fibrous cellulosic material; waste and scrap paper or paperboard: Belgium	2018	OECD Library	Excluded	Duplicate records
OECD	47 Pulp of wood or of other fibrous cellulosic material; waste and scrap paper or paperboard: Ireland	2021	OECD Library	Excluded	Duplicate records
OECD	47 Pulp of wood or of other fibrous cellulosic material; waste and scrap paper or paperboard: Latvia	2018	OECD Library	Excluded	Duplicate records
OECD	47 Pulp of wood or of other fibrous cellulosic material; waste and scrap paper or paperboard: Greece	2018	OECD Library	Excluded	Duplicate records
OECD	47 Pulp of wood or of other fibrous cellulosic material; waste and scrap paper or paperboard: Denmark	2021	OECD Library	Excluded	Duplicate records
OECD	47 Pulp of wood or of other fibrous cellulosic material; waste and scrap paper or paperboard: Norway	2016	OECD Library	Excluded	Duplicate records
OECD	47 Pulp of wood or of other fibrous cellulosic material; waste and scrap paper or paperboard: Israel	2023	OECD Library	Excluded	Duplicate records
OECD	47 Pulp of wood or of other fibrous cellulosic material; waste and scrap paper or paperboard: Norway	2022	OECD Library	Excluded	Duplicate records
OECD	47 Pulp of wood or of other fibrous cellulosic material; waste and scrap paper or paperboard: Chile	2018	OECD Library	Excluded	Duplicate records
OECD	47 Pulp of wood or of other fibrous cellulosic material; waste and scrap paper or paperboard: Chile	2023	OECD Library	Excluded	Duplicate records
OECD	47 Pulp of wood or of other fibrous cellulosic material; waste and scrap paper or paperboard: Canada	2023	OECD Library	Excluded	Duplicate records
OECD	47 Pulp of wood or of other fibrous cellulosic material; waste and scrap paper or paperboard: Chile	2022	OECD Library	Excluded	Duplicate records
OECD	47 Pulp of wood or of other fibrous cellulosic material; waste and scrap paper or paperboard: Austria	2022	OECD Library	Excluded	Duplicate records
OECD	47 Pulp of wood or of other fibrous cellulosic material; waste and scrap paper or paperboard: Denmark	2018	OECD Library	Excluded	Duplicate records
OECD	47 Pulp of wood or of other fibrous cellulosic material; waste and scrap paper or paperboard: Luxembourg	2016	OECD Library	Excluded	Duplicate records
OECD	47 Pulp of wood or of other fibrous cellulosic material; waste and scrap paper or paperboard: Poland	2018	OECD Library	Excluded	Duplicate records
OECD	47 Pulp of wood or of other fibrous cellulosic material; waste and scrap paper or paperboard: Canada	2017	OECD Library	Excluded	Duplicate records
OECD	47 Pulp of wood or of other fibrous cellulosic material; waste and scrap paper or paperboard: Switzerland	2018	OECD Library	Excluded	Duplicate records
OECD	47 Pulp of wood or of other fibrous cellulosic material; waste and scrap paper or paperboard: Mexico	2018	OECD Library	Excluded	Duplicate records
OECD	47 Pulp of wood or of other fibrous cellulosic material; waste and scrap paper or paperboard: Luxembourg	2021	OECD Library	Excluded	Duplicate records
OECD	47 Pulp of wood or of other fibrous cellulosic material; waste and scrap paper or paperboard: France	2021	OECD Library	Excluded	Duplicate records
OECD	47 Pulp of wood or of other fibrous cellulosic material; waste and scrap paper or paperboard: Korea	2018	OECD Library	Excluded	Duplicate records
OECD	47 Pulp of wood or of other fibrous cellulosic material; waste and scrap paper or paperboard: Greece	2021	OECD Library	Excluded	Duplicate records
OECD	47 Pulp of wood or of other fibrous cellulosic material; waste and scrap paper or paperboard: Iceland	2019	OECD Library	Excluded	Duplicate records
OECD	47 Pulp of wood or of other fibrous cellulosic material; waste and scrap paper or paperboard: Mexico	2022	OECD Library	Excluded	Duplicate records
OECD	47 Pulp of wood or of other fibrous cellulosic material; waste and scrap paper or paperboard: Mexico	2020	OECD Library	Excluded	Duplicate records
OECD	47 Pulp of wood or of other fibrous cellulosic material; waste and scrap paper or paperboard: Italy	2022	OECD Library	Excluded	Duplicate records
OECD	47 Pulp of wood or of other fibrous cellulosic material; waste and scrap paper or paperboard: France	2018	OECD Library	Excluded	Duplicate records
OECD	47 Pulp of wood or of other fibrous cellulosic material; waste and scrap paper or paperboard: Hungary	2016	OECD Library	Excluded	Duplicate records
OECD	47 Pulp of wood or of other fibrous cellulosic material; waste and scrap paper or paperboard: Norway	2018	OECD Library	Excluded	Duplicate records
OECD	47 Pulp of wood or of other fibrous cellulosic material; waste and scrap paper or paperboard: Netherlands	2016	OECD Library	Excluded	Duplicate records
OECD	47 Pulp of wood or of other fibrous cellulosic material; waste and scrap paper or paperboard: Ireland	2017	OECD Library	Excluded	Duplicate records
OECD	47 Pulp of wood or of other fibrous cellulosic material; waste and scrap paper or paperboard: Lithuania	2018	OECD Library	Excluded	Duplicate records
OECD	47 Pulp of wood or of other fibrous cellulosic material; waste and scrap paper or paperboard: Germany	2017	OECD Library	Excluded	Duplicate records
OECD	47 Pulp of wood or of other fibrous cellulosic material; waste and scrap paper or paperboard: Ireland	2020	OECD Library	Excluded	Duplicate records
OECD	47 Pulp of wood or of other fibrous cellulosic material; waste and scrap paper or paperboard: Norway	2021	OECD Library	Excluded	Duplicate records
OECD	47 Pulp of wood or of other fibrous cellulosic material; waste and scrap paper or paperboard: Portugal	2017	OECD Library	Excluded	Duplicate records
OECD	47 Pulp of wood or of other fibrous cellulosic material; waste and scrap paper or paperboard: Israel	2018	OECD Library	Excluded	Duplicate records
OECD	47 Pulp of wood or of other fibrous cellulosic material; waste and scrap paper or paperboard: Estonia	2019	OECD Library	Excluded	Duplicate records
OECD	47 Pulp of wood or of other fibrous cellulosic material; waste and scrap paper or paperboard: Italy	2021	OECD Library	Excluded	Duplicate records
OECD	47 Pulp of wood or of other fibrous cellulosic material; waste and scrap paper or paperboard: Estonia	2022	OECD Library	Excluded	Duplicate records
OECD	47 Pulp of wood or of other fibrous cellulosic material; waste and scrap paper or paperboard: Turkey	2018	OECD Library	Excluded	Duplicate records
OECD	47 Pulp of wood or of other fibrous cellulosic material; waste and scrap paper or paperboard: Australia	2021	OECD Library	Excluded	Duplicate records
OECD	47 Pulp of wood or of other fibrous cellulosic material; waste and scrap paper or paperboard: Iceland	2018	OECD Library	Excluded	Duplicate records
OECD	47 Pulp of wood or of other fibrous cellulosic material; waste and scrap paper or paperboard: Denmark	2017	OECD Library	Excluded	Duplicate records
OECD	47 Pulp of wood or of other fibrous cellulosic material; waste and scrap paper or paperboard: Portugal	2019	OECD Library	Excluded	Duplicate records
OECD	47 Pulp of wood or of other fibrous cellulosic material; waste and scrap paper or paperboard: Denmark	2022	OECD Library	Excluded	Duplicate records
OECD	47 Pulp of wood or of other fibrous cellulosic material; waste and scrap paper or paperboard: Greece	2022	OECD Library	Excluded	Duplicate records
OECD	47 Pulp of wood or of other fibrous cellulosic material; waste and scrap paper or paperboard: Greece	2023	OECD Library	Excluded	Duplicate records
OECD	47 Pulp of wood or of other fibrous cellulosic material; waste and scrap paper or paperboard: Japan	2023	OECD Library	Excluded	Duplicate records
OECD	47 Pulp of wood or of other fibrous cellulosic material; waste and scrap paper or paperboard: Sweden	2019	OECD Library	Excluded	Duplicate records
OECD	47 Pulp of wood or of other fibrous cellulosic material; waste and scrap paper or paperboard: Sweden	2016	OECD Library	Excluded	Duplicate records
OECD	47 Pulp of wood or of other fibrous cellulosic material; waste and scrap paper or paperboard: Slovenia	2019	OECD Library	Excluded	Duplicate records
OECD	47 Pulp of wood or of other fibrous cellulosic material; waste and scrap paper or paperboard: Belgium	2022	OECD Library	Excluded	Duplicate records
OECD	47 Pulp of wood or of other fibrous cellulosic material; waste and scrap paper or paperboard: Hungary	2021	OECD Library	Excluded	Duplicate records
OECD	47 Pulp of wood or of other fibrous cellulosic material; waste and scrap paper or paperboard: Luxembourg	2017	OECD Library	Excluded	Duplicate records
OECD	47 Pulp of wood or of other fibrous cellulosic material; waste and scrap paper or paperboard: Poland	2021	OECD Library	Excluded	Duplicate records
OECD	47 Pulp of wood or of other fibrous cellulosic material; waste and scrap paper or paperboard: Norway	2019	OECD Library	Excluded	Duplicate records
OECD	47 Pulp of wood or of other fibrous cellulosic material; waste and scrap paper or paperboard: Finland	2022	OECD Library	Excluded	Duplicate records
OECD	47 Pulp of wood or of other fibrous cellulosic material; waste and scrap paper or paperboard: Belgium	2017	OECD Library	Excluded	Duplicate records
OECD	47 Pulp of wood or of other fibrous cellulosic material; waste and scrap paper or paperboard: Netherlands	2022	OECD Library	Excluded	Duplicate records
OECD	47 Pulp of wood or of other fibrous cellulosic material; waste and scrap paper or paperboard: Finland	2019	OECD Library	Excluded	Duplicate records
OECD	47 Pulp of wood or of other fibrous cellulosic material; waste and scrap paper or paperboard: Turkey	2018	OECD Library	Excluded	Duplicate records
OECD	47 Pulp of wood or of other fibrous cellulosic material; waste and scrap paper or paperboard: Turkey	2018	OECD Library	Excluded	Duplicate records
OECD	47 Pulp of wood or of other fibrous cellulosic material; waste and scrap paper or paperboard: Sweden	2021	OECD Library	Excluded	Duplicate records
OECD	47 Pulp of wood or of other fibrous cellulosic material; waste and scrap paper or paperboard: Australia	2021	OECD Library	Excluded	Duplicate records
OECD	47 Pulp of wood or of other fibrous cellulosic material; waste and scrap paper or paperboard: Latvia	2021	OECD Library	Excluded	Duplicate records
OECD	47 Pulp of wood or of other fibrous cellulosic material; waste and scrap paper or paperboard: Chile	2016	OECD Library	Excluded	Duplicate records
OECD	47 Pulp of wood or of other fibrous cellulosic material; waste and scrap paper or paperboard: Denmark	2023	OECD Library	Excluded	Duplicate records
OECD	47 Pulp of wood or of other fibrous cellulosic material; waste and scrap paper or paperboard: Iceland	2017	OECD Library	Excluded	Duplicate records
OECD	47 Pulp of wood or of other fibrous cellulosic material; waste and scrap paper or paperboard: Italy	2019	OECD Library	Excluded	Duplicate records
OECD	47 Pulp of wood or of other fibrous cellulosic material; waste and scrap paper or paperboard: Belgium	2017	OECD Library	Excluded	Duplicate records
OECD	47 Pulp of wood or of other fibrous cellulosic material; waste and scrap paper or paperboard: Austria	2018	OECD Library	Excluded	Duplicate records
OECD	47 Pulp of wood or of other fibrous cellulosic material; waste and scrap paper or paperboard: Finland	2017	OECD Library	Excluded	Duplicate records
OECD	47 Pulp of wood or of other fibrous cellulosic material; waste and scrap paper or paperboard: Lithuania	2019	OECD Library	Excluded	Duplicate records
OECD	47 Pulp of wood or of other fibrous cellulosic material; waste and scrap paper or paperboard: Korea	2019	OECD Library	Excluded	Duplicate records
OECD	47 Pulp of wood or of other fibrous cellulosic material; waste and scrap paper or paperboard: Italy	2017	OECD Library	Excluded	Duplicate records
OECD	47 Pulp of wood or of other fibrous cellulosic material; waste and scrap paper or paperboard: Finland	2021	OECD Library	Excluded	Duplicate records
OECD	47 Pulp of wood or of other fibrous cellulosic material; waste and scrap paper or paperboard: Hungary	2021	OECD Library	Excluded	Duplicate records
OECD	47 Pulp of wood or of other fibrous cellulosic material; waste and scrap paper or paperboard: Belgium	2019	OECD Library	Excluded	Duplicate records
OECD	47 Pulp of wood or of other fibrous cellulosic material; waste and scrap paper or paperboard: Greece	2019	OECD Library	Excluded	Duplicate records
OECD	47 Pulp of wood or of other fibrous cellulosic material; waste and scrap paper or paperboard: Austria	2019	OECD Library	Excluded	Duplicate records
OECD	47 Pulp of wood or of other fibrous cellulosic material; waste and scrap paper or paperboard: Latvia	2018	OECD Library	Excluded	Duplicate records
OECD	47 Pulp of wood or of other fibrous cellulosic material; waste and scrap paper or paperboard: Luxembourg	2021	OECD Library	Excluded	Duplicate records
OECD	47 Pulp of wood or of other fibrous cellulosic material; waste and scrap paper or paperboard: Türkiye	2023	OECD Library	Excluded	Duplicate records
OECD	47 Pulp of wood or of other fibrous cellulosic material; waste and scrap paper or paperboard: Canada	2021	OECD Library	Excluded	Duplicate records
OECD	47 Pulp of wood or of other fibrous cellulosic material; waste and scrap paper or paperboard: Estonia	2023	OECD Library	Excluded	Duplicate records
OECD	47 Pulp of wood or of other fibrous cellulosic material; waste and scrap paper or paperboard: Germany	2023	OECD Library	Excluded	Duplicate records
OECD	47 Pulp of wood or of other fibrous cellulosic material; waste and scrap paper or paperboard: Greece	2021	OECD Library	Excluded	Duplicate records
OECD	47 Pulp of wood or of other fibrous cellulosic material; waste and scrap paper or paperboard: Austria	2022	OECD Library	Excluded	Duplicate records
OECD	47 Pulp of wood or of other fibrous cellulosic material; waste and scrap paper or paperboard: Switzerland	2022	OECD Library	Excluded	Duplicate records
OECD	47 Pulp of wood or of other fibrous cellulosic material; waste and scrap paper or paperboard: Sweden	2017	OECD Library	Excluded	Duplicate records
OECD	47 Pulp of wood or of other fibrous cellulosic material; waste and scrap paper or paperboard: Colombia	2023	OECD Library	Excluded	Duplicate records
OECD	47 Pulp of wood or of other fibrous cellulosic material; waste and scrap paper or paperboard: Chile	2017	OECD Library	Excluded	Duplicate records
OECD	47 Pulp of wood or of other fibrous cellulosic material; waste and scrap paper or paperboard: France	2017	OECD Library	Excluded	Duplicate records
OECD	47 Pulp of wood or of other fibrous cellulosic material; waste and scrap paper or paperboard: Hungary	2022	OECD Library	Excluded	Duplicate records
OECD	47 Pulp of wood or of other fibrous cellulosic material; waste and scrap paper or paperboard: France	2022	OECD Library	Excluded	Duplicate records
OECD	47 Pulp of wood or of other fibrous cellulosic material; waste and scrap paper or paperboard: Austria	2017	OECD Library	Excluded	Duplicate records
OECD	47 Pulp of wood or of other fibrous cellulosic material; waste and scrap paper or paperboard: Mexico	2016	OECD Library	Excluded	Duplicate records
OECD	47 Pulp of wood or of other fibrous cellulosic material; waste and scrap paper or paperboard: Turkey	2021	OECD Library	Excluded	Duplicate records
OECD	47 Pulp of wood or of other fibrous cellulosic material; waste and scrap paper or paperboard: Switzerland	2016	OECD Library	Excluded	Duplicate records
OECD	47 Pulp of wood or of other fibrous cellulosic material; waste and scrap paper or paperboard: Germany	2022	OECD Library	Excluded	Duplicate records
OECD	47 Pulp of wood or of other fibrous cellulosic material; waste and scrap paper or paperboard: Luxembourg	2022	OECD Library	Excluded	Duplicate records
OECD	47 Pulp of wood or of other fibrous cellulosic material; waste and scrap paper or paperboard: Australia	2022	OECD Library	Excluded	Duplicate records
OECD	47 Pulp of wood or of other fibrous cellulosic material; waste and scrap paper or paperboard: Estonia	2021	OECD Library	Excluded	Duplicate records
OECD	47 Pulp of wood or of other fibrous cellulosic material; waste and scrap paper or paperboard: Netherlands	2018	OECD Library	Excluded	Duplicate records
OECD	47 Pulp of wood or of other fibrous cellulosic material; waste and scrap paper or paperboard: Poland	2019	OECD Library	Excluded	Duplicate records
OECD	47 Pulp of wood or of other fibrous cellulosic material; waste and scrap paper or paperboard: Denmark	2016	OECD Library	Excluded	Duplicate records
OECD	47 Pulp of wood or of other fibrous cellulosic material; waste and scrap paper or paperboard: Switzerland	2020	OECD Library	Excluded	Duplicate records
OECD	47 Pulp of wood or of other fibrous cellulosic material; waste and scrap paper or paperboard: Lithuania	2021	OECD Library	Excluded	Duplicate records
OECD	47 Pulp of wood or of other fibrous cellulosic material; waste and scrap paper or paperboard: Slovenia	2018	OECD Library	Excluded	Duplicate records
OECD	47 Pulp of wood or of other fibrous cellulosic material; waste and scrap paper or paperboard: Ireland	2018	OECD Library	Excluded	Duplicate records
OECD	47 Pulp of wood or of other fibrous cellulosic material; waste and scrap paper or paperboard: Sweden	2018	OECD Library	Excluded	Duplicate records
OECD	47 Pulp of wood or of other fibrous cellulosic material; waste and scrap paper or paperboard: Mexico	2017	OECD Library	Excluded	Duplicate records
OECD	47 Pulp of wood or of other fibrous cellulosic material; waste and scrap paper or paperboard: Turkey	2019	OECD Library	Excluded	Duplicate records
OECD	47 Pulp of wood or of other fibrous cellulosic material; waste and scrap paper or paperboard: Spain	2021	OECD Library	Excluded	Duplicate records
OECD	47 Pulp of wood or of other fibrous cellulosic material; waste and scrap paper or paperboard: Korea	2023	OECD Library	Excluded	Duplicate records
OECD	47 Pulp of wood or of other fibrous cellulosic material; waste and scrap paper or paperboard: Ireland	2023	OECD Library	Excluded	Duplicate records
OECD	47 Pulp of wood or of other fibrous cellulosic material; waste and scrap paper or paperboard: Spain	2017	OECD Library	Excluded	Duplicate records
OECD	47 Pulp of wood or of other fibrous cellulosic material; waste and scrap paper or paperboard: Hungary	2017	OECD Library	Excluded	Duplicate records
OECD	47 Pulp of wood or of other fibrous cellulosic material; waste and scrap paper or paperboard: Italy	2018	OECD Library	Excluded	Duplicate records
OECD	47 Pulp of wood or of other fibrous cellulosic material; waste and scrap paper or paperboard: Canada	2018	OECD Library	Excluded	Duplicate records
OECD	47 Pulp of wood or of other fibrous cellulosic material; waste and scrap paper or paperboard: Lithuania	2022	OECD Library	Excluded	Duplicate records
OECD	47 Pulp of wood or of other fibrous cellulosic material; waste and scrap paper or paperboard: Australia	2023	OECD Library	Excluded	Duplicate records
OECD	47 Pulp of wood or of other fibrous cellulosic material; waste and scrap paper or paperboard: Lithuania	2023	OECD Library	Excluded	Duplicate records
OECD	47 Pulp of wood or of other fibrous cellulosic material; waste and scrap paper or paperboard: Poland	2022	OECD Library	Excluded	Duplicate records
OECD	47 Pulp of wood or of other fibrous cellulosic material; waste and scrap paper or paperboard: Austria	2021	OECD Library	Excluded	Duplicate records
OECD	47 Pulp of wood or of other fibrous cellulosic material; waste and scrap paper or paperboard: Slovenia	2021	OECD Library	Excluded	Duplicate records
OECD	47 Pulp of wood or of other fibrous cellulosic material; waste and scrap paper or paperboard: Korea	2017	OECD Library	Excluded	Duplicate records
OECD	47 Pulp of wood or of other fibrous cellulosic material; waste and scrap paper or paperboard: Ireland	2016	OECD Library	Excluded	Duplicate records
OECD	47 Pulp of wood or of other fibrous cellulosic material; waste and scrap paper or paperboard: Japan	2021	OECD Library	Excluded	Duplicate records
OECD	47 Pulp of wood or of other fibrous cellulosic material; waste and scrap paper or paperboard: Israel	2017	OECD Library	Excluded	Duplicate records
OECD	47 Pulp of wood or of other fibrous cellulosic material; waste and scrap paper or paperboard: Turkey	2017	OECD Library	Excluded	Duplicate records
OECD	47 Pulp of wood or of other fibrous cellulosic material; waste and scrap paper or paperboard: Spain	2019	OECD Library	Excluded	Duplicate records
OECD	47 Pulp of wood or of other fibrous cellulosic material; waste and scrap paper or paperboard: Slovak Republic	2021	OECD Library	Excluded	Duplicate records
OECD	47 Pulp of wood or of other fibrous cellulosic material; waste and scrap paper or paperboard: Costa Rica	2023	OECD Library	Excluded	Duplicate records
OECD	47 Pulp of wood or of other fibrous cellulosic material; waste and scrap paper or paperboard: OECD Total	2018	OECD Library	Excluded	Duplicate records
OECD	47 Pulp of wood or of other fibrous cellulosic material; waste and scrap paper or paperboard: Czech Republic	2023	OECD Library	Excluded	Duplicate records
OECD	47 Pulp of wood or of other fibrous cellulosic material; waste and scrap paper or paperboard: Costa Rica	2022	OECD Library	Excluded	Duplicate records
Ofei D. Mante, Foster A. Agblevor	Influence of pine wood shavings on the pyrolysis of poultry litter	2010	Waste Management	Excluded	Ineligible study design for the review
Oisik Das, Ajit K. Sarmah, Debes Bhattacharyya	A novel approach in organic waste utilization through biochar addition in wood/polypropylene composites	2015	Waste Management	Excluded	Ineligible study design for the review
Olga Khrystoslavenko, Tomas Astrauskas, Raimondas Grubliauskas	Sound Absorption Properties of Charcoal Made from Wood Waste	2023	Sustainability	Excluded	Ineligible study design for the review
Oruji, Shima, Reza Khoshbin, and Ramin Karimzadeh	Combination of precipitation and ultrasound irradiation methods for preparation of lanthanum-modified Y zeolite nano-catalysts used in catalytic cracking of bulky hydrocarbons	2019	Materials Chemistry and Physics	Included	N/A
Ossi Martikka, Timo Kärki	Promoting Recycling of Mixed Waste Polymers in Wood-Polymer Composites Using Compatibilizers	2019	Recycling	Excluded	Ineligible study design for the review
Othman A. Hamed, Shehdeh Jodeh, Nisreen Al-Hajj, Emad M. Hamed, Ahmed Abo-Obeid, Yusra Fouad	Cellulose acetate from biomass waste of olive industry	2014	Journal of Wood Science	Excluded	Ineligible study design for the review
Ozcan Konur	Wood-based Bioethanol Fuels	2023	Feedstock-based Bioethanol Fuels. I. Non-Waste Feedstocks	Excluded	Full text not available or accessible
Ozcan Konur	Wood-based Bioethanol Fuels	2023	Feedstock-based Bioethanol Fuels. I. Non-Waste Feedstocks	Excluded	Full text not available or accessible
Ozcan Konur	Non-Waste Biomass-based Bioethanol Fuels	2023	Feedstock-based Bioethanol Fuels. I. Non-Waste Feedstocks	Excluded	Full text not available or accessible
Ozcan Konur	Biosyngas-based Bioethanol Fuels	2023	Feedstock-based Bioethanol Fuels. I. Non-Waste Feedstocks	Excluded	Duplicate records
Ozcan Konur	Feedstock-based Bioethanol Fuels	2023	Feedstock-based Bioethanol Fuels. I. Non-Waste Feedstocks	Excluded	Duplicate records
Ozcan Konur	Biosyngas-based Bioethanol Fuels	2023	Feedstock-based Bioethanol Fuels. I. Non-Waste Feedstocks	Excluded	Duplicate records
Ozcan Konur	Feedstock-based Bioethanol Fuels	2023	Feedstock-based Bioethanol Fuels. I. Non-Waste Feedstocks	Excluded	Duplicate records
Ozores-Hampton, Monica, Philip A. Stansly, and Teresa P. Salame	Soil Chemical, Physical, and Biological Properties of a Sandy Soil Subjected to Long-Term Organic Amendments	2011	Journal of Sustainable Agriculture	Included	N/A
P Banerjee, A Hazra, P Ghosh, A Ganguly…	Solid waste management in India: a brief review	2018	Waste management and …	Excluded	Not specific to wood waste
P Beigl, S Lebersorger, S Salhofer	Modelling municipal solid waste generation: A review	2008	Waste management	Excluded	Not specific to wood waste
P Kaur, GJ Kaur, W Routray, J Rahimi, GR Nair…	Recent advances in utilization of municipal solid waste for production of bioproducts: A bibliometric analysis	2021	Case Studies in …	Excluded	Not specific to wood waste
P Prajapati, S Varjani, RR Singhania, AK Patel…	Critical review on technological advancements for effective waste management of municipal solid waste—Updates and way forward	2021	… Technology &Innovation	Excluded	Not specific to wood waste
P Roy, AK Mohanty, A Wagner, S Sharif…	Impacts of COVID-19 outbreak on the municipal solid waste management: Now and beyond the pandemic	2021	ACS …	Excluded	Not specific to wood waste
P Somani, RD Navaneethan…	Integrated solid waste management in urban India: A mini review	2021	Journal of Physics …	Excluded	Not specific to wood waste
P Yadav, SR Samadder	A critical review of the life cycle assessment studies on solid waste management in Asian countries	2018	Journal of Cleaner Production	Excluded	Not specific to wood waste
P. Wood, M. Wise	Control of Environmental Conditions during Storage of ILW Waste Packages	2024	Prediction of Long Term Corrosion Behaviour in Nuclear Waste Systems EFC 36	Excluded	Full text not available or accessible
Patel, Madhumita, Xiaolei Zhang, and Amit Kumar	Techno-economic and life cycle assessment on lignocellulosic biomass thermochemical conversion technologies: A review	2016	Renewable and Sustainable Energy Reviews	Included	N/A
Patricija KARA, Aleksandrs KORJAKINS	Recycled Aggregate Concrete with Fluorescent Waste Glass and Coal/Wood Ash Concrete Wastes	2012	Journal of Sustainable Architecture and Civil Engineering	Excluded	Insufficient detail on methods or results
Paul Frederik Laleicke	Wood Waste, the Challenges of Communication and Innovation	2018	BioResources	Excluded	Ineligible study design for the review
Pauls P. Argalis, Maris Sinka, Diana Bajare	Recycling of Cement–Wood Board Production Waste into a Low-Strength Cementitious Binder	2022	Recycling	Excluded	Insufficient detail on methods or results
Pavlo Bekhta, Jozef Ráheľ, Tomáš Pipíška, Marek Nociar, Lena Maria Leiter, Radim Rousek	Properties of particleboards made from mixture of oversized fibers from MDF waste process and wood particles of Norway spruce ( <i>Picea abies</i> )	2024	Wood Material Science &amp; Engineering	Excluded	Ineligible study design for the review
Pawin Chaivatamaset, Suvit Tia, Waraporn Methaviriyasilp, Wittaya Pumisampran	Bed Particle Agglomeration and Defluidization in the Rubber Wood and Coir-Fired Fluidized Bed	2018	Waste and Biomass Valorization	Excluded	Ineligible study design for the review
Pedro T. Ferreira, Manuel E. Ferreira, José C. Teixeira	Analysis of Industrial Waste in Wood Pellets and Co-combustion Products	2013	Waste and Biomass Valorization	Excluded	Ineligible study design for the review
Pędzik, Marta, Dominika Janiszewska, and Tomasz Rogoziński	Alternative lignocellulosic raw materials in particleboard production: A review	2021	Industrial Crops and Products	Included	N/A
Peihan Wang, Chenyang Xu, Qiuyi Li, Liang Wang, Yuanxin Guo	Experimental study on the preparation of wood aggregate recycled concrete using waste wood and recycled fine aggregate from construction and demolition wastes	2024	Journal of Building Engineering	Excluded	Insufficient detail on methods or results
Peter Akhator, Albert Obanor, Anthony Ugege	Nigerian Wood Waste: A Potential Resource for Economic Development	2017	Journal of Applied Sciences and Environmental Management	Excluded	Insufficient detail on methods or results
Peter Akhator, Albert Obanor, Anthony Ugege	Nigerian Wood Waste: A Potential Resource for Economic Development	2017	Journal of Applied Sciences and Environmental Management	Excluded	Insufficient detail on methods or results
Peter E. Akhator, Lewis Bazuaye, Aliemeke Ewere, Odior Oshiokhai	Production and characterisation of solid waste-derived fuel briquettes from mixed wood wastes and waste pet bottles	2023	Heliyon	Excluded	Ineligible study design for the review
PF Rupani, RM Delarestaghi, M Abbaspour…	Current status and future perspectives of solid waste management in Iran: a critical overview of Iranian metropolitan cities	2019	… Science and Pollution …	Excluded	Not specific to wood waste
Philipp F. Sommerhuber, Johannes Welling, Andreas Krause	Substitution potentials of recycled HDPE and wood particles from post-consumer packaging waste in Wood–Plastic Composites	2015	Waste Management	Excluded	Ineligible study design for the review
Piotr Rutkowski	Influence of zinc chloride addition on the chemical structure of bio-oil obtained during co-pyrolysis of wood/synthetic polymer blends	2009	Waste Management	Excluded	Ineligible study design for the review
PR Yaashikaa, PS Kumar, A Saravanan…	Bioconversion of municipal solid waste into bio-based products: A review on valorisation and sustainable approach for circular bioeconomy	2020	Science of the total …	Excluded	Not specific to wood waste
Premer, M. I., R. E. Froese, and E. D. Vance	Whole-tree harvest and residue recovery in commercial aspen: Implications to forest growth and soil productivity across a rotation	2019	Forest Ecology and Management	Included	N/A
Priscilla Pouschat, Gérald J. Zagury	Bioaccessibility of Chromium and Copper in Soils near CCA-Treated Wood Poles	2008	Practice Periodical of Hazardous, Toxic, and Radioactive Waste Management	Excluded	Insufficient detail on methods or results
Priti, K Mandal	Review on evolution of municipal solid waste management in India: practices, challenges and policy implications	2019	Journal of Material Cycles and Waste Management	Excluded	Not specific to wood waste
PS Bundela, SP Gautam, AK Pandey…	Municipal solid waste management in Indian cities–A review	2010	International journal …	Excluded	Not specific to wood waste
Puettmann, Maureen E., and Michael Milota	Life-cycle assessment for wood-fired boilers used in the wood products industry	2017	Forest Products Journal	Included	N/A
Q Li, A Faramarzi, S Zhang, Y Wang, X Hu…	Progress in catalytic pyrolysis of municipal solid waste	2020	Energy Conversion and …	Excluded	Not specific to wood waste
Q Ye, MA Anwar, R Zhou, F Asmi, I Ahmad	China's green future and household solid waste: Challenges and prospects	2020	Waste Management	Excluded	Not specific to wood waste
R Alshaikh, A Abdelfatah	Optimization techniques in municipal solid waste management: A systematic review	2024	Sustainability	Excluded	Not specific to wood waste
R Bayard, J de Araújo Morais, G Ducom…	Assessment of the effectiveness of an industrial unit of mechanical–biological treatment of municipal solid waste	2010	Journal of Hazardous …	Excluded	Not specific to wood waste
R Campuzano, S González-Martínez	Characteristics of the organic fraction of municipal solid waste and methane production: A review	2016	Waste Management	Excluded	Not specific to wood waste
R Cayumil, R Khanna, Y Konyukhov, I Burmistrov…	An overview on solid waste generation and management: Current status in chile	2021	Sustainability	Excluded	Not specific to wood waste
R Fidelis, EDR Guerreiro, DJ Horst…	Municipal solid waste management with recyclable potential in developing countries: Current scenario and future perspectives	2023	Waste Management …	Excluded	Not specific to wood waste
R Joshi, S Ahmed	Status and challenges of municipal solid waste management in India: A review	2016	Cogent environmental science	Excluded	Not specific to wood waste
R Khanna, Y Konyukhov, N Maslennikov, E Kolesnikov…	An Overview of Dental Solid Waste Management and Associated Environmental Impacts: A Materials Perspective	2023	Sustainability	Excluded	Not specific to wood waste
R Medina-Mijangos, L Seguí-Amórtegui	Research trends in the economic analysis of municipal solid waste management systems: A bibliometric analysis from 1980 to 2019	2020	Sustainability	Excluded	Not specific to wood waste
R Mishra, E Singh, A Kumar, A Ghosh, SL Lo…	Co-gasification of solid waste and its impact on final product yields	2022	Journal of Cleaner …	Excluded	Not specific to wood waste
R Mohee, S Mauthoor, ZMA Bundhoo, G Somaroo…	Current status of solid waste management in small island developing states: A review	2015	Waste management	Excluded	Not specific to wood waste
R Nandhini, D Berslin, B Sivaprakash…	Thermochemical conversion of municipal solid waste into energy and hydrogen: a review	2022	Environmental …	Excluded	Not specific to wood waste
R Naveenkumar, J Iyyappan, R Pravin, S Kadry…	A strategic review on sustainable approaches in municipal solid waste management and energy recovery: Role of artificial intelligence, economic stability and life …	2023	Bioresource …	Excluded	Not specific to wood waste
R Siddique	Use of municipal solid waste ash in concrete	2010	Resources, Conservation and Recycling	Excluded	Not specific to wood waste
R. J. Shiau, R. L. Smith, B. Avellar	Effects of steam explosion processing and organic acids on CCA removal from treated wood waste	2000	Wood Science and Technology	Excluded	Ineligible study design for the review
R. Sakthivel, K. Ramesh, P. Mohamed Shameer, R. Purnachandran	A Complete Analytical Characterization of Products Obtained from Pyrolysis of Wood Barks of Calophyllum inophyllum	2018	Waste and Biomass Valorization	Excluded	Ineligible study design for the review
R.G. Safin, Z.G. Sattarova, E.R. Khairullina	Technology of Wood Waste Processing to Obtain Construction Material	2017	Solid State Phenomena	Excluded	Ineligible study design for the review
RA Bhat, SA Dar, DA Dar, GH Dar	Municipal solid waste generation and current scenario of its management in India	2018	Int J Adv Res Sci Eng	Excluded	Not specific to wood waste
Radosław Auriga, Piotr Borysiuk, Alicja Auriga	An attempt to use „Tetra Pak” waste material in particleboard technology	2021	Annals of WULS, Forestry and Wood Technology	Excluded	Ineligible study design for the review
RADOSŁAW AURIGA, PIOTR BORYSIUK,, ANETA GUMOWSKA, PIOTR SMULSKI	Influence of apple wood waste from the annual care cut on the mechanical properties of particleboards	2019	Annals of WULS, Forestry and Wood Technology	Excluded	Ineligible study design for the review
Radosław Mirski, Dorota Dukarska, Joanna Walkiewicz, Adam Derkowski	Waste Wood Particles from Primary Wood Processing as a Filler of Insulation PUR Foams	2021	Materials	Excluded	Ineligible study design for the review
Raghoo Yashy, Ramasawmy Hareenanden, Gooroochurn Mahendra, Seeboo Asish, Brown Neil	Enhancing banana fibre to concrete adhesion through an optimised wood ash treatment process	2023	Waste and Biomass Valorization	Excluded	Ineligible study design for the review
Ramage, Michael H., Henry Burridge, Marta Busse-Wicher, George Fereday, Thomas Reynolds, Darshil U. Shah, Guanglu Wu, Li Yu, Patrick Fleming, and Danielle Densley-Tingley	The wood from the trees: The use of timber in construction	2017	Renewable and Sustainable Energy Reviews	Included	N/A
RDA Fariz, I Rachman…	Municipal solid waste management in regency area in Indonesia: a review of Deli Serdang	2023	IOP Conference Series …	Excluded	Not specific to wood waste
RE Marshall, K Farahbakhsh	Systems approaches to integrated solid waste management in developing countries	2013	Waste management	Excluded	Not specific to wood waste
Rengaswamy Kanniga Devi, Arunachalam Sureshkumar, Arunasankar Chithambar Ganesh, Muthiah Muthukannan, Kadarkarai Arunkumar	Mechanical characterisation of waste wood ash-based green geopolymer concrete incorporated with waste rubber and polypropylene fibre	2023	International Journal of Environment and Waste Management	Excluded	Ineligible study design for the review
Reyes Sierra-Alvarez	Removal of copper, chromium and arsenic from preservative-treated wood by chemical extraction-fungal bioleaching	2009	Waste Management	Excluded	Ineligible study design for the review
RGSM Alfaia, AM Costa…	Municipal solid waste in Brazil: A review	2017	Waste Management & …	Excluded	Not specific to wood waste
RK Kaushal, GK Varghese…	Municipal solid waste management in India-current state and future challenges: a review	2012	International Journal of …	Excluded	Not specific to wood waste
RM Deus, BS Bezerra, RAG Battistelle	Solid waste indicators and their implications for management practice	2019	International Journal of …	Excluded	Not specific to wood waste
Robert Brański, Andrzej Radomski	Investigating cotton dyeing using exotic wood waste sawdust	2022	Annals of WULS, Forestry and Wood Technology	Excluded	Ineligible study design for the review
Robertas Poškas, Arūnas Sirvydas, Hussam Jouhara, Povilas Poškas	Investigation of characteristics of solid particles from a mixture of sewage sludge and wood pellets synthetic gas and their clean-up	2018	Waste Management	Excluded	Ineligible study design for the review
Roberts, Kelli G., Brent A. Gloy, Stephen Joseph, Norman R. Scott, and Johannes Lehmann	Life Cycle Assessment of Biochar Systems: Estimating the Energetic, Economic, and Climate Change Potential	2010	Environmental Science & Technology	Included	N/A
Rocky Marius Q. de Ramos, Francis Dave C. Siacor, Evelyn B. Taboada	Chemical properties of waste mangrove bark and its potential uses	2019	International Wood Products Journal	Excluded	Ineligible study design for the review
Röder, Mirjam, Nico Stolz, and Patricia Thornley	Sweet energy - Bioenergy integration pathways for sugarcane residues. A case study of Nkomazi, District of Mpumalanga, South Africa	2017	Renewable Energy	Included	N/A
Rongsheng Xu, Tingshu He, Yongqi Da, Yang Liu, Junqi Li, Chang Chen	Utilizing wood fiber produced with wood waste to reinforce autoclaved aerated concrete	2019	Construction and Building Materials	Excluded	Ineligible study design for the review
Ros Azlinawati Ramli	A comprehensive review on utilization of waste materials in wood plastic composite	2024	Materials Today Sustainability	Excluded	Insufficient detail on methods or results
RP Singh, VV Tyagi, T Allen, MH Ibrahim…	An overview for exploring the possibilities of energy generation from municipal solid waste (MSW) in Indian scenario	2011	… and Sustainable Energy …	Excluded	Not specific to wood waste
Rudianto Amirta, Elisa Herawati, Wiwin Suwinarti, Takashi Watanabe	Two-steps Utilization of Shorea Wood Waste Biomass for the Production of Oyster Mushroom and Biogas – A Zero Waste Approach	2016	Agriculture and Agricultural Science Procedia	Excluded	Insufficient detail on methods or results
Ruisheng Ng, Chee Wai Patrick Shi, Hui Xian Tan, Bin Song	Avoided impact quantification from recycling of wood waste in Singapore: an assessment of pallet made from technical wood versus virgin softwood	2014	Journal of Cleaner Production	Excluded	Insufficient detail on methods or results
Ruslan Aharonovich Abramov, Maksim Sergeevich Sokolov, Svetlana Vyacheslavovna Derevianko	Research of Properties of Modern Construction Materials Based on Industrial Waste, Waste Wood and Metallurgical Industries	2019	Key Engineering Materials	Excluded	Ineligible study design for the review
Ruslan Aharonovich Abramov, Maksim Sergeevich Sokolov, Svetlana Vyacheslavovna Derevianko	Research of Properties of Modern Construction Materials Based on Industrial Waste, Waste Wood and Metallurgical Industries	2019	Key Engineering Materials	Excluded	Ineligible study design for the review
RV Silva, J de Brito, CJ Lynn, RK Dhir	Environmental impacts of the use of bottom ashes from municipal solid waste incineration: A review	2019	Resources, Conservation and …	Excluded	Not specific to wood waste
Ryo Hiyama, Seiki Gisusi, Akira Harada	Evaluation of waste mushroom medium from cultivation of shiitake mushroom (Lentinula edodes) as feedstock of enzymic saccharification	2011	Journal of Wood Science	Excluded	Ineligible study design for the review
Ryo Hiyama, Seiki Gisusi, Akira Harada	Effect of steam treatment for the enzymic saccharification of waste mushroom medium after cultivation of shiitake mushroom (Lentinula edodes) and enokitake mushroom (Flammulina velutipes)	2012	Journal of Wood Science	Excluded	Insufficient detail on methods or results
Ryosuke Kizuka, Kazuei Ishii, Satoru Ochiai, Masahiro Sato, Atsushi Yamada, Kouei Nishimiya	Improvement of Biomass Fuel Properties for Rice Straw Pellets Using Torrefaction and Mixing with Wood Chips	2020	Waste and Biomass Valorization	Excluded	Insufficient detail on methods or results
S Aparcana	Approaches to formalization of the informal waste sector into municipal solid waste management systems in low-and middle-income countries: Review of barriers and …	2017	Waste management	Excluded	Not specific to wood waste
S Chandra Paul, PBK Mbewe, SY Kong, B Šavija	Agricultural solid waste as source of supplementary cementitious materials in developing countries	2019	Materials	Excluded	Not specific to wood waste
S Chattopadhyay, A Dutta, S Ray	Municipal solid waste management in Kolkata, India–A review	2009	Waste management	Excluded	Not specific to wood waste
S Cointreau	Occupational and environmental health issues of solid waste management: special emphasis on middle-and lower-income countries	2006	Urban papers	Excluded	Not specific to wood waste
S Das, SH Lee, P Kumar, KH Kim, SS Lee…	Solid waste management: Scope and the challenge of sustainability	2019	Journal of cleaner …	Excluded	Not specific to wood waste
S Gajalakshmi, SA Abbasi	Solid waste management by composting: state of the art	2008	Critical reviews in environmental …	Excluded	Not specific to wood waste
S Gerassimidou, CA Velis…	Characterisation and composition identification of waste-derived fuels obtained from municipal solid waste using thermogravimetry: A review	2020	Waste Management …	Excluded	Not specific to wood waste
S Jain, S Jain, IT Wolf, J Lee, YW Tong	A comprehensive review on operating parameters and different pretreatment methodologies for anaerobic digestion of municipal solid waste	2015	Renewable and Sustainable …	Excluded	Not specific to wood waste
S Jerie, T Shabani, OC Mudyazhezha…	A review towards developing a hierarchical model for sustainable hospital solid waste management in rural areas of Zimbabwe	2024	Environmental Monitoring …	Excluded	Not specific to wood waste
S Khan, R Anjum, ST Raza, NA Bazai, M Ihtisham	Technologies for municipal solid waste management: Current status, challenges, and future perspectives	2022	Chemosphere	Excluded	Not specific to wood waste
S Kumar	Composting of municipal solid waste	2011	Critical reviews in biotechnology	Excluded	Not specific to wood waste
S Mohan, CP Joseph	Potential hazards due to municipal solid waste open dumping in India	2021	Journal of the Indian Institute of Science	Excluded	Not specific to wood waste
S Mor, K Ravindra	Municipal solid waste landfills in lower-and middle-income countries: Environmental impacts, challenges and sustainable management practices	2023	Process Safety and Environmental Protection	Excluded	Not specific to wood waste
S Nami Kartal	Removal of copper, chromium, and arsenic from CCA-C treated wood by EDTA extraction	2003	Waste Management	Excluded	Ineligible study design for the review
S Nanda, F Berruti	Municipal solid waste management and landfilling technologies: a review	2021	Environmental chemistry letters	Excluded	Not specific to wood waste
S Nanda, F Berruti	A technical review of bioenergy and resource recovery from municipal solid waste	2021	Journal of hazardous materials	Excluded	Not specific to wood waste
S Sarkar, D Mazumder	Solid waste management in steel industry-challenges and opportunities	2015	Eng. Technol. Int. J. Soc. Behav. Educ …	Excluded	Not specific to wood waste
S Shahab, M Anjum, MS Umar	Deep learning applications in solid waste management: A deep literature review	2022	International Journal of …	Excluded	Not specific to wood waste
S Sondh, DS Upadhyay, S Patel, RN Patel	A strategic review on Municipal Solid Waste (living solid waste) management system focusing on policies, selection criteria and techniques for waste-to-value	2022	Journal of Cleaner Production	Excluded	Not specific to wood waste
S Takunda, J Steven	Medical solid waste management status in Zimbabwe	2023	Journal of Material Cycles and Waste Management	Excluded	Not specific to wood waste
S Varjani, AV Shah, S Vyas, VK Srivastava	Processes and prospects on valorizing solid waste for the production of valuable products employing bio-routes: a systematic review	2021	Chemosphere	Excluded	Not specific to wood waste
S Varjani, H Shahbeig, K Popat, Z Patel, S Vyas…	Sustainable management of municipal solid waste through waste-to-energy technologies	2022	Bioresource …	Excluded	Not specific to wood waste
S Vishnu, SRJ Ramson, MSS Rukmini…	Sensor-based solid waste handling systems: A survey	2022	Sensors	Excluded	Not specific to wood waste
S Vyas, K Dhakar, S Varjani, RR Singhania…	Solid waste management techniques powered by in-silico approaches with a special focus on municipal solid waste management: Research trends and challenges	2023	Science of The Total …	Excluded	Not specific to wood waste
S Vyas, P Prajapati, AV Shah, VK Srivastava, S Varjani	Opportunities and knowledge gaps in biochemical interventions for mining of resources from solid waste: a special focus on anaerobic digestion	2022	Fuel	Excluded	Not specific to wood waste
S Wainaina, MK Awasthi, S Sarsaiya, H Chen…	Resource recovery and circular economy from organic solid waste using aerobic and anaerobic digestion technologies	2020	Bioresource …	Excluded	Not specific to wood waste
S Wang, B Liu, Q Zhang, Q Wen, X Lu, K Xiao…	Application of geopolymers for treatment of industrial solid waste containing heavy metals: State-of-the-art review	2023	Journal of Cleaner …	Excluded	Not specific to wood waste
S Yang, R Long, M Wu, H Chen, Q Li	Research progress and frontier of global solid waste management based on bibliometrics	2023	Environmental Development	Excluded	Not specific to wood waste
S Yasmin, MI Rahman	A review of solid waste management practice in Dhaka City, Bangladesh	2017	… Journal of Environmental Protection and Policy	Excluded	Not specific to wood waste
S. Nami Kartal, Yuji Imamura	Chemical and Biological Remediation of CCA‐Treated Waste Wood	2004	ChemInform	Excluded	Ineligible study design for the review
Saeed Kazemi Najafi	Use of recycled plastics in wood plastic composites – A review	2013	Waste Management	Excluded	Ineligible study design for the review
Sahar Safarian, Runar Unnthorsson, Christiaan Richter	Simulation of small-scale waste biomass gasification integrated power production: acomparative performance analysis for timber and wood waste	2020	International Journal of Applied Power Engineering (IJAPE)	Excluded	Ineligible study design for the review
Sahoo, Kamalakanta, Edward Bilek, Richard Bergman, and Sudhagar Mani	Techno-economic analysis of producing solid biofuels and biochar from forest residues using portable systems	2019	Applied Energy	Included	N/A
Sakae Horisawa, Yoh Sakuma, Yutaka Tamai, Shuichi Doi, Minoru Terazawa	Effect of environmental temperature on a small-scale biodegradation system for organic solid waste	2001	Journal of Wood Science	Excluded	Ineligible study design for the review
Sakai, Shinichi, Raju Poudel, Misuzu Asari, and Takuya Kirikawa	Disaster waste management after the 2016 Kumamoto Earthquake: A mini-review of earthquake waste management and the Kumamoto experience	2019	Waste Management & Research	Included	N/A
Salam Salman Chiad Alharishawi, Nagham Rajaa, Lina Abdulsalam Shihab	Shear Stresses of Hollow Lightweight Concrete Beams Made with Wood Waste	2021	Archives of Civil Engineering	Excluded	Insufficient detail on methods or results
Salamat, Asmaa, Ayoub Ainane, Laila Dahbi, Fatima Khammour, M'hamed Elkouali, and Tarik Ainane	Valorization the waste of the wood industry (sawdust) and their use as adsorbent material: physicochemical characterization and modeling of optimization sorption using statistical approach	2017	Journal of Materials and Environmental Sciences	Included	N/A
Sang-Kyun Han, Glen Murphy	Trucking Productivity and Costing Model for Transportation of Recovered Wood Waste in Oregon	2011	Forest Products Journal	Excluded	Insufficient detail on methods or results
Sanita Vitolina, Galia Shulga, Brigita Neiberte, Jevgenijs Jaunslavietis, Anrijs Verovkins, Talrits Betkers	Characteristics of the Waste Wood Biomass and Its Effect on the Properties of Wood Sanding Dust/Recycled PP Composite	2022	Polymers	Excluded	Ineligible study design for the review
Sarah Mittlefehldt	Wood Waste and Race: The Industrialization of Biomass Energy Technologies and Environmental Justice	2018	Technology and Culture	Excluded	Insufficient detail on methods or results
Satya Guha Nukala, Ing Kong, Akesh Babu Kakarla, Win Kong, Wei Kong	Development of Wood Polymer Composites from Recycled Wood and Plastic Waste: Thermal and Mechanical Properties	2022	Journal of Composites Science	Excluded	Ineligible study design for the review
Scott Lyon, Brian Bond	What Is “Urban Wood Waste”?	2014	Forest Products Journal	Excluded	Ineligible study design for the review
SD Mancini, GA de Medeiros, MX Paes…	Circular economy and solid waste management: challenges and opportunities in Brazil	2021	Circular Economy and …	Excluded	Not specific to wood waste
SE Vergara, G Tchobanoglous	Municipal solid waste and the environment: a global perspective	2012	Annual review of environment …	Excluded	Not specific to wood waste
Searchinger, T. D., S. Wirsenius, T. Beringer, and P. Dumas	Assessing the efficiency of changes in land use for mitigating climate change	2018	Nature	Included	N/A
Sema Yurdakul, Günter Baumbach, Bertram Kuch	Investigation of Polycyclic Aromatic Hydrocarbons (PAHs) and Methoxyphenols (MPs) from laboratory scale thermal oxidation of waste wood samples	2015	Karaelmas Science and Engineering Journal	Excluded	Ineligible study design for the review
Seong Cheon Kim, Seong Ho Kim, Young Nam Chun	Characteristics on the Products from a Carbon Dioxide Gasification of Wood Waste	2015	Journal of Korea Society of Waste Management	Excluded	Insufficient detail on methods or results
Seungmin Yang, Nuridansyah Muhammad Galih, Junho Kim, Hyunjae Lee, Seoggoo Kang	Physical and mechanical properties of particleboard mixed with waste ACQ-treated wood	2023	Journal of Material Cycles and Waste Management	Excluded	Ineligible study design for the review
Seyed Hossein Mamanpush, Hui Li, Bahareh Tavousi Tabatabaei, Karl Englund	The Impact of Wood Fibers in Composite Panels Made from Recycled Fiberglass Wind Turbine Blades	2023	Waste and Biomass Valorization	Excluded	Insufficient detail on methods or results
SF Magram	Worldwide solid waste recycling strategies: A review	2011	Indian Journal of Science and …	Excluded	Not specific to wood waste
Shamsul Haq, Rajeev Srivastava	Wood Polypropylene (PP) Composites Manufactured by Mango Wood Waste with Virgin or Recycled PP: Mechanical, Morphology, Melt Flow Index and Crystalline Behaviour	2016	Journal of Polymers and the Environment	Excluded	Insufficient detail on methods or results
Shanshan Liu, Qiang Wang, Guihua Yang, Jiachuan Chen	Sodium Hydrogen Sulfite Pretreatment of Wood Pulp Waste for Enhancement of Enzymatic Efficiency	2014	BioResources	Excluded	Insufficient detail on methods or results
Shi Hua Chen, Yong Shun Feng, Jun Mu	Characterization of Pyrolysis Liquids of Waste Wood-Based Board	2011	Advanced Materials Research	Excluded	Insufficient detail on methods or results
Shilpa Varshney, Priyanka Jain, Shalini Srivastava	Application of ameliorated wood pulp to recover Cd(II), Pb(II), and Ni(II) from e-waste	2016	Journal of Material Cycles and Waste Management	Excluded	Ineligible study design for the review
Shinyoung Oh, Sye-Hee Ahn, Joon Weon Choi	Effect of Different Zeolite Supported Bifunctional Catalysts for Hydrodeoxygenation of Waste Wood Bio-oil	2019	Journal of the Korean Wood Science and Technology	Excluded	Ineligible study design for the review
Shirley Díaz, Héctor Gonzáles Mora, William Gacitúa, Cecilia Bustos, Pablo Reyes-Contreras, María Graciela Aguayo	Maximizing bolaina wood utilization: extraction of cellulose nanofibers from sawdust waste	2024	European Journal of Wood and Wood Products	Excluded	Ineligible study design for the review
Shogo Kumagai, Toshiaki Yoshioka	Feedstock Recovery through Co-pyrolysis of Wood Biomass/Waste Plastics Mixtures	2017	Material Cycles and Waste Management Research	Excluded	Ineligible study design for the review
Shuang-Xi Hou, Chun-Yan Zhao, Wan-Ting Xiong, Jie Zhang, Mao-Qin Li, Guo-Qiang Tian, Gang Wu, Si-Chong Chen, Yu-Zhong Wang	Closed-loop recyclable wood-plastic composite as a sustainable alternative to wood: A solution for utilizing wood waste and promoting carbon sequestration	2024	Chemical Engineering Journal	Excluded	Insufficient detail on methods or results
Shyusuke Koyano, Daisuke Ueno, Takashi Yamamoto, Natsuko Kajiwara	Concentrations of POPs based wood preservatives in waste timber from demolished buildings and its recycled products in Japan	2019	Waste Management	Excluded	Ineligible study design for the review
SI Pirani, HA Arafat	Solid waste management in the hospitality industry: A review	2014	Journal of environmental management	Excluded	Not specific to wood waste
Sikkema, Richard, Monika Steiner, Martin Junginger, Wolfgang Hiegl, Morten Tony Hansen, and Andre Faaij	The European wood pellet markets: current status and prospects for 2020	2011	Biofuels, Bioproducts and Biorefining	Included	N/A
Silva, Luis FO, Colin R. Ward, James C. Hower, Maria Izquierdo, Frans Waanders, Marcos LS Oliveira, Zhongsheng Li, Rachel S. Hatch, and Xavier Querol	Mineralogy and leaching characteristics of coal ash from a major Brazilian power plant	2010	Coal Combustion and Gasification Products	Included	N/A
Silviu Florin Acaru, Rosnah Abdullah, Ren Chong Lim	Sustainable Valorization of Wood Residue for the Production of Biofuel Materials Via Continuous Flow Hydrothermal Liquefaction	2023	Waste and Biomass Valorization	Excluded	Ineligible study design for the review
Siti Noorbaini Sarmin, Mohammad Jawaid, Rob Elias	Wood Waste Management and Products	2023	Sustainable Materials and Technology	Excluded	Full text not available or accessible
Siti Noorbaini Sarmin, Mohammad Jawaid, Rob Elias	Life Cycle Assessment of Wood Waste	2023	Sustainable Materials and Technology	Excluded	Full text not available or accessible
SJ Burnley	A review of municipal solid waste composition in the United Kingdom	2007	Waste management	Excluded	Not specific to wood waste
SJ Raghu, LLR Rodrigues	Behavioral aspects of solid waste management: A systematic review	2020	Journal of the Air &Waste …	Excluded	Not specific to wood waste
SK Awasthi, S Sarsaiya, V Kumar, P Chaturvedi…	Processing of municipal solid waste resources for a circular economy in China: An overview	2022	Fuel	Excluded	Not specific to wood waste
Sławomir POSKROBKO, Danuta KRÓL, Aleksandra BORSUKIEWICZ GOZDUR	GASIFICATION OF WASTE WOOD BIOMASS	2016	Drewno. Prace Naukowe, Doniesienia, Komunikaty = Wood. Research Papers, Reports, Announcements	Excluded	Ineligible study design for the review
SM Al-Salem, A Antelava, A Constantinou…	A review on thermal and catalytic pyrolysis of plastic solid waste (PSW)	2017	Journal of environmental …	Excluded	Not specific to wood waste
SM Al-Salem, P Lettieri, J Baeyens	The valorization of plastic solid waste (PSW) by primary to quaternary routes: From re-use to energy and chemicals	2010	Progress in Energy and Combustion …	Excluded	Not specific to wood waste
SM Al-Salem, P Lettieri, J Baeyens	Recycling and recovery routes of plastic solid waste (PSW): A review	2009	Waste management	Excluded	Not specific to wood waste
SP Gundupalli, S Hait, A Thakur	A review on automated sorting of source-separated municipal solid waste for recycling	2017	Waste management	Excluded	Not specific to wood waste
SP Raut, RV Ralegaonkar, SA Mandavgane	Development of sustainable construction material using industrial and agricultural solid waste: A review of waste-create bricks	2011	Construction and building …	Excluded	Not specific to wood waste
SR Smith	A critical review of the bioavailability and impacts of heavy metals in municipal solid waste composts compared to sewage sludge	2009	Environment international	Excluded	Not specific to wood waste
Srivastava, R. K., N. P. Shetti, K. R. Reddy, M. N. Nadagouda, M. Badawi, A. Bonilla-Petriciolet, and T. M. Aminabhavi	Valorization of biowastes for clean energy production, environmental depollution and soil fertility	2023	Journal of Environmental Management	Included	N/A
Sudip Pandey	Wood waste utilization and associated product development from under-utilized low-quality wood and its prospects in Nepal	2022	SN Applied Sciences	Excluded	Ineligible study design for the review
Sun, Yongchang, Tingting Wang, Caohui Han, Xintian Lv, Lu Bai, Xiaoyin Sun, and Pengfei Zhang	Facile synthesis of Fe-modified lignin-based biochar for ultra-fast adsorption of methylene blue: Selective adsorption and mechanism studies	2022	Bioresource Technology	Included	N/A
Suter, Florian, Bernhard Steubing, and Stefanie Hellweg	Life Cycle Impacts and Benefits of Wood along the Value Chain: The Case of Switzerland	2017	Journal of Industrial Ecology	Included	N/A
Suthon Srivaro, Nirundorn Matan, Frank Lam	Performance of cross laminated timber made of oil palm trunk waste for building construction: a pilot study	2019	European Journal of Wood and Wood Products	Excluded	Ineligible study design for the review
Suvi P. Pietarinen, Stefan M. Willför, Markku O. Ahotupa, Jarl E. Hemming, Bjarne R. Holmbom	Knotwood and bark extracts: strong antioxidants from waste materials	2006	Journal of Wood Science	Excluded	Ineligible study design for the review
Suzana Frighetto Ferrarini, Heldiane Souza dos Santos, Luciana Gampert Miranda, Carla Maria Nunes Azevedo, Sandra Maria Maia, Marçal Pires	Decontamination of CCA-treated eucalyptus wood waste by acid leaching	2016	Waste Management	Excluded	Ineligible study design for the review
SV Akram, R Singh, A Gehlot, M Rashid, AS AlGhamdi…	Role of wireless aided technologies in the solid waste management: A comprehensive review	2021	Sustainability	Excluded	Not specific to wood waste
Sylwia Oleńska, Justyna Biernacka	Management of post-production wood waste in the aspect of circular economy	2021	Annals of WULS, Forestry and Wood Technology	Excluded	Ineligible study design for the review
T Karak, RM Bhagat…	Municipal solid waste generation, composition, and management: the world scenario	2012	Critical Reviews in …	Excluded	Not specific to wood waste
T Raj, S Sompura, K Chandrasekhar, SK Singh…	Technology development and challenges for the transformation of municipal solid waste into sustainable energy production	2023	Biomass and …	Excluded	Not specific to wood waste
T Samwine, P Wu, L Xu, Y Shen, E Appiah…	Challenges and prospects of solid waste management in Ghana	2017	International Journal of …	Excluded	Not specific to wood waste
T Shabani, S Jerie, T Shabani	Applicability of the life cycle assessment model in solid waste management in Zimbabwe	2023	Circular Economy and Sustainability	Excluded	Not specific to wood waste
T Uekert, CM Pichler, T Schubert, E Reisner	Solar-driven reforming of solid waste for a sustainable future	2021	Nature Sustainability	Excluded	Not specific to wood waste
T. Sathish, S. Dinesh Kumar, M. Ravichandran, V. Mohanavel, S. Suresh Kumar, Sivanraju Rajkumar, Ram Subbiah	Waste Food Cans Waste Bamboo Wood Based AA8079/SS304/Bamboo Wood Ash Hybrid Nanocomposite for Food Packaging	2022	Key Engineering Materials	Excluded	Ineligible study design for the review
Tack, Filip MG, and Caleb E. Egene	Potential of biochar for managing metal contaminated areas, in synergy with phytomanagement or other management options	2019	Biochar from Biomass and Waste	Included	N/A
Tainise V. Lourençon, Beatriz V. Santilli, Washington L. E. Magalhães, Graciela I. B. Muniz	Thermal Stabilization of Wood/Polypropylene Composites Through Addition of Unmodified, Low-Cost Kraft Lignin	2018	Waste and Biomass Valorization	Excluded	Insufficient detail on methods or results
Takahiro Kato, Takeshi Hatakeyama, Katsuyasu Sugawara	Release behavior of arsenic, chromium, and copper during heat treatments of CCA-treated wood	2021	Journal of Material Cycles and Waste Management	Excluded	Insufficient detail on methods or results
Takahiro Yoshida, Tsutomu Takano, Naohiro Kuroda	Thermal Behavior of Deteriorated Wood Waste	2011	Journal of Wood Chemistry and Technology	Excluded	Ineligible study design for the review
Tan, Xiaofei, Yunguo Liu, Guangming Zeng, Xin Wang, Xinjiang Hu, Yanling Gu, and Zhongzhu Yang	Application of biochar for the removal of pollutants from aqueous solutions	2015	Chemosphere	Included	N/A
Tan, Xiao-fei, Yun-guo Liu, Yan-ling Gu, Yan Xu, Guang-ming Zeng, Xin-jiang Hu, Shao-bo Liu, Xin Wang, Si-mian Liu, and Jiang Li	Biochar-based nano-composites for the decontamination of wastewater: A review	2016	Bioresource Technology	Included	N/A
TB Vishnu, KL Singh	A study on the suitability of solid waste materials in pavement construction: A review	2021	International Journal of Pavement Research and …	Excluded	Not specific to wood waste
TC Nzeadibe, AUP Ejike-Alieji	Solid waste management during Covid-19 pandemic: policy gaps and prospects for inclusive waste governance in Nigeria	2020	Local Environment	Excluded	Not specific to wood waste
TD Bui, JW Tseng, ML Tseng, MK Lim	Opportunities and challenges for solid waste reuse and recycling in emerging economies: A hybrid analysis	2022	Resources, Conservation and …	Excluded	Not specific to wood waste
TG Ambaye, R Djellabi, M Vaccari, S Prasad…	Emerging technologies and sustainable strategies for municipal solid waste valorization: Challenges of circular economy implementation	2023	Journal of Cleaner …	Excluded	Not specific to wood waste
TH Tsui, JWC Wong	A critical review: emerging bioeconomy and waste-to-energy technologies for sustainable municipal solid waste management	2019	Waste Disposal &Sustainable Energy	Excluded	Not specific to wood waste
Thaísa Mariana Santiago Rocha, Heloisa Fuganti Campos, Nayara Soares Klein, Leonardo Fagundes Rosemback Miranda	Study of particle packing of plywood, Eucalyptus spp. and Pinus spp. from construction and demolition waste	2022	European Journal of Wood and Wood Products	Excluded	Ineligible study design for the review
Thandavamoorthy, T. S.	Wood waste as coarse aggregate in the production of concrete	2016	European Journal of Environmental and Civil Engineering	Included	N/A
Thybring, Emil Engelund, and Maria Fredriksson	Wood modification as a tool to understand moisture in wood	2021	Forest	Included	N/A
Tiffany M.W. Mak, Lei Wang, Daniel C.W. Tsang	System dynamics on wood and yard waste management	2020	Waste Biorefinery	Excluded	Full text not available or accessible
Tomasz Jaworski, Małgorzata Kajda-Szcześniak	Research on the Kinetics of Pyrolysis of Wood-Based Panels in Terms of Waste Management	2019	Energies	Excluded	Insufficient detail on methods or results
Tomo Kakitani, Toshimitsu Hata, Takeshi Kajimoto, Yuji Imamura	Designing a purification process for chromium-, copper- and arsenic-contaminated wood	2006	Waste Management	Excluded	Ineligible study design for the review
Toshihiro Kitamura, Hisamitsu Oshima, Toshio Sato, Yuji Ishitobi	Effect of Carbonizing Conditions on the Specific Surface Area of Charcoal Made from Waste Wood	2007	Journal of the Japan Society of Waste Management Experts	Excluded	Ineligible study design for the review
Townsend, Timothy G., and Helena Solo-Gabriele	Environmental impacts of treated wood	2006	Environmental Impacts of Treated Wood	Included	N/A
Townsend, Timothy, Thabet Tolaymat, Helena Solo-Gabriele, Brajesh Dubey, Kristin Stook, and Lakmini Wadanambi	Leaching of CCA-treated wood: implications for waste disposal	2004	Journal of Hazardous Materials	Included	N/A
Truong Nguyen	Climate effects of post-use wood materials from the building sector in a system perspective	2023	Waste Management	Excluded	Ineligible study design for the review
TV Ramachandra, HA Bharath, G Kulkarni…	Municipal solid waste: Generation, composition and GHG emissions in Bangalore, India	2018	… and Sustainable Energy …	Excluded	Not specific to wood waste
U Arena	Process and technological aspects of municipal solid waste gasification. A review	2012	Waste management	Excluded	Not specific to wood waste
Ümit Ayata	Change in Wood Color Due To The Use of Waste Vegetable Oils	2024	Drewno. Prace Naukowe, Doniesienia, Komunikaty = Wood. Research Papers, Reports, Announcements	Excluded	Ineligible study design for the review
United Nations	Turkmenistan	2023	Geneva Timber and Forest Discussion Papers	Excluded	Duplicate records
United Nations	Belgium	2023	Geneva Timber and Forest Discussion Papers	Excluded	Duplicate records
United Nations	Lithuania	2023	Geneva Timber and Forest Discussion Papers	Excluded	Duplicate records
United Nations	Türkiye	2023	Geneva Timber and Forest Discussion Papers	Excluded	Duplicate records
United Nations	Slovakia	2023	Geneva Timber and Forest Discussion Papers	Excluded	Duplicate records
United Nations	Liechtenstein	2023	Geneva Timber and Forest Discussion Papers	Excluded	Duplicate records
United Nations	Sweden	2023	Geneva Timber and Forest Discussion Papers	Excluded	Duplicate records
United Nations	Malta	2023	Geneva Timber and Forest Discussion Papers	Excluded	Duplicate records
United Nations	Tajikistan	2023	Geneva Timber and Forest Discussion Papers	Excluded	Duplicate records
United Nations	Slovenia	2023	Geneva Timber and Forest Discussion Papers	Excluded	Duplicate records
Usman, Muhammad, Asfand Y. Khan, Syed H. Farooq, Asad Hanif, Shengwen Tang, Rao A. Khushnood, and Syed A. Rizwan	Eco-friendly self-compacting cement pastes incorporating wood waste as cement replacement: A feasibility study	2018	Journal of Cleaner Production	Included	N/A
V Chhabra, Y Shastri, S Bhattacharya	Kinetics of pyrolysis of mixed municipal solid waste-a review	2016	Procedia environmental sciences	Excluded	Not specific to wood waste
V Muralidharan, S Palanivel, M Balaraman	Turning problem into possibility: A comprehensive review on leather solid waste intra-valorization attempts for leather processing	2022	Journal of Cleaner Production	Excluded	Not specific to wood waste
V Ndou, IT Rampedi	Bibliometric analysis of municipal solid waste management research: Global and South African trends	2022	Sustainability	Excluded	Not specific to wood waste
V Sanjeevi, P Shahabudeen	Development of performance indicators for municipal solid waste management (PIMS): A review	2015	Waste Management & …	Excluded	Not specific to wood waste
V Srivastava, SA Ismail, P Singh, RP Singh	Urban solid waste management in the developing world with emphasis on India: challenges and opportunities	2015	Reviews in Environmental …	Excluded	Not specific to wood waste
V Vishwakarma, D Ramachandran	Green Concrete mix using solid waste and nanoparticles as alternatives–A review	2018	Construction and Building Materials	Excluded	Not specific to wood waste
V. Soburrun, H. Ramasawmy	Effective Treatment of Musa acuminata Fibre Using Wood Ash Solution to Produce Bio-Composite with Enhanced Mechanical Properties	2021	Waste and Biomass Valorization	Excluded	Ineligible study design for the review
VE David Jr, Y John, S Hussain	Rethinking sustainability: a review of Liberia's municipal solid waste management systems, status, and challenges	2020	Journal of Material Cycles and Waste …	Excluded	Not specific to wood waste
Veinott, G., M. R. Anderson, P. J. Sylvester, and D. O. Gani	Metal concentrations in bivalves living in and around copper mine tailings released after a tailings dam breach	2001	Bulletin of Environmental Contamination and Toxicology	Included	N/A
Venla Hemmilä, Reza Hosseinpourpia, Stergios Adamopoulos, Arantxa Eceiza	Characterization of Wood-based Industrial Biorefinery Lignosulfonates and Supercritical Water Hydrolysis Lignin	2019	Waste and Biomass Valorization	Excluded	Ineligible study design for the review
Venla Hemmilä, Reza Hosseinpourpia, Stergios Adamopoulos, Arantxa Eceiza	Characterization of Wood-based Industrial Biorefinery Lignosulfonates and Supercritical Water Hydrolysis Lignin	2019	Waste and Biomass Valorization	Excluded	Ineligible study design for the review
Verma, Monica, Satyawati Sharma, and Rajendra Prasad	Biological alternatives for termite control: A review	2009	International Biodeterioration & Biodegradation	Included	N/A
Victor Hellmeister, Guilherme Henrique Ament Barbirato, Wanley Eduardo Lopes Junior, Valdemir dos Santos, Juliano Fiorelli	Evaluation of Balsa wood (<i>Ochroma pyramidale</i>) waste and OSB panels with castor oil polyurethane resin	2021	International Wood Products Journal	Excluded	Ineligible study design for the review
Ville Lahtela, Marko Hyvärinen, Timo Kärki	The Effect of Construction and Demolition Waste Plastic Fractions on Wood-Polymer Composite Properties	2020	Journal of Visualized Experiments	Excluded	Insufficient detail on methods or results
Vinay Kumar, Neha Sharma, Subhrangsu Sundar Maitra	Wood Biomass Valorization for Value-added Chemicals	2023	Waste Valorization for Value-added Products	Excluded	Duplicate records
VK Tyagi, LA Fdez-Güelfo, Y Zhou…	Anaerobic co-digestion of organic fraction of municipal solid waste (OFMSW): Progress and challenges	2018	… and sustainable energy …	Excluded	Not specific to wood waste
Vladimír Ihnát, Henrich Lübke, Jozef Balberčák, Vladimír Kuňa	SIZE REDUCTION DOWNCYCLING OF WASTE WOOD - A REVIEW	2020	Wood Research	Excluded	Ineligible study design for the review
VNSG Appala, NN Pandhare, S Bajpai	Biorefining of leather solid waste to harness energy and materials—A review	2022	Biomass Conversion and …	Excluded	Not specific to wood waste
VR Sumathi, U Natesan, C Sarkar	GIS-based approach for optimized siting of municipal solid waste landfill	2008	Waste management	Excluded	Not specific to wood waste
W Li'ao, P Ting'quan, H Chuan, Y Hui	Management of municipal solid waste in the Three Gorges region	2009	Waste Management	Excluded	Not specific to wood waste
W Lu, J Chen	Computer vision for solid waste sorting: A critical review of academic research	2022	Waste Management	Excluded	Not specific to wood waste
W Peng, A Pivato	Sustainable management of digestate from the organic fraction of municipal solid waste and food waste under the concepts of back to earth alternatives and circular …	2019	Waste and biomass valorization	Excluded	Not specific to wood waste
W Xia, Y Jiang, X Chen, R Zhao	Application of machine learning algorithms in municipal solid waste management: A mini review	2022	Waste Management & …	Excluded	Not specific to wood waste
W. James Catallo, Todd F. Shupe	Hydrothermal treatment of mixed preservative-treated wood waste	2007	hfsg	Excluded	Ineligible study design for the review
WA Akinfiresoye, OJ Olukunle, AA Akintade	Development of a Wood Plastic Composite Extruder	2017	International Journal of Waste Resources	Excluded	Ineligible study design for the review
Walmsley, J. D., D. L. Jones, B. Reynolds, M. H. Price, and J. R. Healey	Whole tree harvesting can reduce second rotation forest productivity	2009	Forest Ecology and Management	Included	N/A
Wang, Bing, Bin Gao, and June Fang	Recent advances in engineered biochar productions and applications	2018	Critical Reviews in Environmental Science and Technology	Included	N/A
Wang, Han-Min, Tong-Qi Yuan, Guo-Yong Song, and Run-Cang Sun	Advanced and versatile lignin-derived biodegradable composite film materials toward a sustainable world	2021	Green Chemistry	Included	N/A
Wang, Lei	Value-added recycling of construction waste wood into eco-friendly cement-bonded particleboards	2018	PolyU	Included	N/A
Wang, Tong, Minwen Jiang, Xueling Yu, Na Niu, and Ligang Chen	Application of lignin adsorbent in wastewater Treatment: A review	2022	Separation and Purification Technology	Included	N/A
Washington Moreira Cavalcanti, Leandro Soares de Oliveira, Rômulo Maziero, Juan Carlos Campos Rubio	The Feasibility of Producing Particleboards with Waste Wood from Civil Construction and Epoxidized Waste Cooking Oils	2022	Fibers	Excluded	Ineligible study design for the review
Washington Moreira Cavalcanti, Leandro Soares de Oliveira, Rômulo Maziero, Juan Carlos Campos Rubio	The Feasibility of Producing Particleboards with Waste Wood from Civil Construction and Epoxidized Waste Cooking Oils	2022	Fibers	Excluded	Ineligible study design for the review
Wassim W. Ayass, Hiba Kobeissi, Rachad Mokdad, Elie Shammas, Daniel Asmar, Joseph Zeaiter	Process Design and Operation of a Wood Charcoal Retort	2017	Waste and Biomass Valorization	Excluded	Ineligible study design for the review
Wei Wu, Katsuya Kawamoto, Hidetoshi Kuramochi	Hydrogen-rich synthesis gas production from waste wood via gasification and reforming technology for fuel cell application	2006	Journal of Material Cycles and Waste Management	Excluded	Ineligible study design for the review
Wenqian Cai, Zhongyuan Zhao	Exploiting sugarcane waste molasses and dephenolized cottonseed protein as the promising component for eco-friendly wood-based panel adhesive formulation	2023	Wood Material Science &amp; Engineering	Excluded	Ineligible study design for the review
WH Xie, H Li, M Yang, LN He, HR Li	CO2 capture and utilization with solid waste	2022	Green Chemical Engineering	Excluded	Not specific to wood waste
Wiegand, B. A., O. A. Chadwick, P. M. Vitousek, and J. L. Wooden	Ca cycling and isotopic fluxes in forested ecosystems in Hawaii	2005	Geophysical Research Letters	Included	N/A
Wojciech Jasiński, Karol Szymanowski	Selected flexural and hygroscopic properties of waste wood dust - polylactic acid biocomposite for 3D printing.	2023	Annals of WULS, Forestry and Wood Technology	Excluded	Ineligible study design for the review
Wu, Feng-Chin, Ru-Ling Tseng, and Ruey-Shin Juang	Characteristics of Elovich equation used for the analysis of adsorption kinetics in dye-chitosan systems	2009	Chemical Engineering Journal	Included	N/A
X Bing, JM Bloemhof, TRP Ramos…	Research challenges in municipal solid waste logistics management	2016	Waste management	Excluded	Not specific to wood waste
X Cao, PN Williams, Y Zhan, SA Coughlin…	Municipal solid waste compost: Global trends and biogeochemical cycling	2023	Soil &Environmental …	Excluded	Not specific to wood waste
X Chen, Y Geng, T Fujita	An overview of municipal solid waste management in China	2010	Waste management	Excluded	Not specific to wood waste
X Sun, J Li, X Zhao, B Zhu, G Zhang	A review on the management of municipal solid waste fly ash in American	2016	Procedia Environmental Sciences	Excluded	Not specific to wood waste
X Xiong, X Liu, KM Iris, L Wang, J Zhou, X Sun…	Potentially toxic elements in solid waste streams: Fate and management approaches	2019	Environmental …	Excluded	Not specific to wood waste
X Zhang, H Zhang, Q Liang, J Zhao, D Pan…	Resource utilization of solid waste in the field of phase change thermal energy storage	2023	Journal of Energy …	Excluded	Not specific to wood waste
Xiao Song, Haiqing Zhou, Ziqiang Liu, Xiaolong Li, Chunpeng Han	Fabrication and mechanical properties of waste wood chips/cements composites for paving materials	2023	Journal of Wood Chemistry and Technology	Excluded	Ineligible study design for the review
Xiaolin Chen, Xianglan Bai	Co-conversion of wood and polyvinyl chloride to valuable chemicals and high-quality solid fuel	2022	Waste Management	Excluded	Ineligible study design for the review
Y Dhokhikah, Y Trihadiningrum	Solid waste management in Asian developing countries: challenges and opportunities	2012	Journal of Applied …	Excluded	Not specific to wood waste
Y Ding, J Zhao, JW Liu, J Zhou, L Cheng, J Zhao…	A review of China's municipal solid waste (MSW) and comparison with international regions: Management and technologies in treatment and resource utilization	2021	Journal of cleaner …	Excluded	Not specific to wood waste
Y Du, T Ju, Y Meng, T Lan, S Han, J Jiang	A review on municipal solid waste pyrolysis of different composition for gas production	2021	Fuel processing technology	Excluded	Not specific to wood waste
Y Geng, Q Zhu, M Haight	Planning for integrated solid waste management at the industrial Park level: A case of Tianjin, China	2007	Waste management	Excluded	Not specific to wood waste
Y Huang, RN Bird, O Heidrich	A review of the use of recycled solid waste materials in asphalt pavements	2007	Resources, conservation and recycling	Excluded	Not specific to wood waste
Y Hui, W Li'ao, S Fenwei, H Gang	Urban solid waste management in Chongqing: Challenges and opportunities	2006	Waste management	Excluded	Not specific to wood waste
Y Ke, Y Chen, S Liang, J Hu, H Hou, J Quan…	Environmentally sound management of industrial solid waste: A paradigm of proposed bi-tetrahedron	2023	Resources …	Excluded	Not specific to wood waste
Y Li, R Guo, W Lu, D Zhu	Research progress on resource utilization of leather solid waste	2019	Journal of Leather Science and Engineering	Excluded	Not specific to wood waste
Y Liang, Q Song, N Wu, J Li, Y Zhong…	Repercussions of COVID-19 pandemic on solid waste generation and management strategies	2021	Frontiers of environmental …	Excluded	Not specific to wood waste
Y Lv, N Chang, YY Li, J Liu	Anaerobic co-digestion of food waste with municipal solid waste leachate: a review and prospective application with more benefits	2021	Resources, Conservation and Recycling	Excluded	Not specific to wood waste
Y Ma, Y Zhang, W Yuan, M Du, S Kang, B Qiu	Electroreforming injects a new life into solid waste	2023	EES Catalysis	Excluded	Not specific to wood waste
Y Nie	Development and prospects of municipal solid waste (MSW) incineration in China	2008	Frontiers of Environmental Science &Engineering in …	Excluded	Not specific to wood waste
Y OBATA, K TAKEUCHI, N SOMA, K KANAYAMA	Recycling of wood waste as sustainable industrial resources—Design of energy saving wood-based board for floor heating systems	2006	Energy	Excluded	Ineligible study design for the review
Y Peng, J Chen, S Lu, J Huang, M Zhang…	Chlorophenols in municipal solid waste incineration: a review	2016	Chemical Engineering …	Excluded	Not specific to wood waste
Y Pujara, P Pathak, A Sharma, J Govani	Review on Indian Municipal Solid Waste Management practices for reduction of environmental impacts to achieve sustainable development goals	2019	Journal of environmental …	Excluded	Not specific to wood waste
Y Taha, A Elghali, R Hakkou, M Benzaazoua	Towards zero solid waste in the sedimentary phosphate industry: Challenges and opportunities	2021	Minerals	Excluded	Not specific to wood waste
Y Zhang, Z Ma, Z Fang, Y Qian, P Zhong…	Review of harmless treatment of municipal solid waste incineration fly ash	2020	Waste Disposal & …	Excluded	Not specific to wood waste
Y Zhu, Y Zhang, D Luo, Z Chong, E Li…	A review of municipal solid waste in China: characteristics, compositions, influential factors and treatment technologies	2021	Environment, Development …	Excluded	Not specific to wood waste
Yann Emmanuel Miassi, Kossivi Fabrice Dossa	Circular economy initiatives for forest-based bioeconomy: Harnessing the potential of non-wood biomaterials	2024	Waste Management Bulletin	Excluded	Ineligible study design for the review
Yanping Huang, Liming Lu, Chunxiang Ding, Mingzhu Pan	Eco-friendly wood-plastic composites from laminate sanding dust and waste poly(propylene) food pails	2022	Waste Management	Excluded	Ineligible study design for the review
Yasumitsu Uraki, Satoshi Kubo, Yoshihiro Sano	Preparation of activated carbon moldings from the mixture of waste newspaper and isolated lignins: mechanical strength of thin sheet and adsorption property	2002	Journal of Wood Science	Excluded	Insufficient detail on methods or results
Yasundo Kurata, Yoichi Watanabe, Yusaku Ono, Kiyoshi Kawamura	Concentrations of organic wood preservatives in wood chips produced from wood wastes	2005	Journal of Material Cycles and Waste Management	Excluded	Ineligible study design for the review
Yasushi Hiramatsu, Yuko Tsunetsugu, Masahiko Karube, Mario Tonosaki, Tsuyoshi Fujii	Present State of Wood Waste Recycling and a New Process for Converting Wood Waste into Reusable Wood Materials	2002	MATERIALS TRANSACTIONS	Excluded	Ineligible study design for the review
YC Moh	Solid waste management transformation and future challenges of source separation and recycling practice in Malaysia	2017	Resources, Conservation and Recycling	Excluded	Not specific to wood waste
YC Moh, L Abd Manaf	Overview of household solid waste recycling policy status and challenges in Malaysia	2014	Resources, conservation and recycling	Excluded	Not specific to wood waste
Yeling Zhu, Shuhua Li, Feng Jiang	Nanocellulose- and Modified Wood-Based Sorbents for Oily Waste Cleanup	2022	Nanomaterials from Renewable Resources for Emerging Applications	Excluded	Duplicate records
Yi, Yunqiang, Guoquan Tu, Dongye Zhao, Pokeung Eric Tsang, and Zhanqiang Fang	Biomass waste components significantly influence the removal of Cr (VI) using magnetic biochar derived from four types of feedstocks and steel pickling waste liquor	2019	Chemical Engineering Journal	Included	N/A
YM Bah, MD Artaria	Privatization of solid waste management: opportunities and challenges	2021	… of Urban and …	Excluded	Not specific to wood waste
Yonghui Zhou, Peyo Stanchev, Evina Katsou, Said Awad, Mizi Fan	A circular economy use of recovered sludge cellulose in wood plastic composite production: Recycling and eco-efficiency assessment	2019	Waste Management	Excluded	Ineligible study design for the review
Yong-Woon Lee, Changkook Ryu, Woong-Jin Lee, Young-Kwon Park	Assessment of wood pellet combustion in a domestic stove	2011	Journal of Material Cycles and Waste Management	Excluded	Insufficient detail on methods or results
Yongyuth Theapparat, Ausa Chandumpai, Damrongsak Faroongsarng	Physicochemistry and Utilization of Wood Vinegar from Carbonization of Tropical Biomass Waste	2018	Tropical Forests - New Edition	Excluded	Duplicate records
Yousheng Lin, Ya Ge, Hanmin Xiao, Qing He, Wenhao Wang, Baiman Chen	Investigation of hydrothermal co-carbonization of waste textile with waste wood, waste paper and waste food from typical municipal solid wastes	2020	Energy	Excluded	Ineligible study design for the review
Yu Wu, Ji Zhang, Xiao-Juan Jin, Jian-Min Gao, Qiang Zhao	Study of Cr(VI) adsorption onto nitrogen-enriched activated carbon from waste medium density fiberboard	2014	Wood Science and Technology	Excluded	Insufficient detail on methods or results
Yu Wu, Xiao-Juan Jin, Ji Zhang	Characteristics of nitrogen-enriched activated carbon prepared from waste medium density fiberboard by potassium hydroxide	2012	Journal of Wood Science	Excluded	Ineligible study design for the review
Yuchuan Wang, Neslihan Akdeniz	Co-composting poultry carcasses with wood-based, distillers’ grain and cow manure biochar to increase core compost temperatures and reduce leachate's COD	2023	Waste Management	Excluded	Ineligible study design for the review
Yuchuan Wang, Neslihan Akdeniz	Co-composting poultry carcasses with wood-based, distillers’ grain and cow manure biochar to increase core compost temperatures and reduce leachate's COD	2023	Waste Management	Excluded	Ineligible study design for the review
Yuliya Kulikova, Stanislav Sukhikh, Olga Babich, Margina Yuliya, Marina Krasnovskikh, Svetlana Noskova	Feasibility of Old Bark and Wood Waste Recycling	2022	Plants	Excluded	Insufficient detail on methods or results
Yunita Pane, Togar Timoteus Gultom, Suhelmi	Socialization of Batik Waste Utilization into Wood Putty	2023	Dinamisia : Jurnal Pengabdian Kepada Masyarakat	Excluded	Insufficient detail on methods or results
Z Duan, C Scheutz, P Kjeldsen	Trace gas emissions from municipal solid waste landfills: A review	2021	Waste Management	Excluded	Not specific to wood waste
Z Hameed, M Aslam, Z Khan, K Maqsood…	Gasification of municipal solid waste blends with biomass for energy production and resources recovery: Current status, hybrid technologies and innovative prospects	2021	… and Sustainable Energy …	Excluded	Not specific to wood waste
Z Minghua, F Xiumin, A Rovetta, H Qichang…	Municipal solid waste management in Pudong new area, China	2009	Waste management	Excluded	Not specific to wood waste
Z Shareefdeen, A Elkamel, S Tse	Review of current technologies used in municipal solid waste-to-energy facilities in Canada	2015	Clean Technologies and …	Excluded	Not specific to wood waste
Z Zhang, Z Chen, J Zhang, Y Liu, L Chen…	Municipal solid waste management challenges in developing regions: A comprehensive review and future perspectives for Asia and Africa	2024	Science of the Total …	Excluded	Not specific to wood waste
Z Zhao, F Xiao, S Amirkhanian	Recent applications of waste solid materials in pavement engineering	2020	Waste management	Excluded	Not specific to wood waste
Zanella, Augusto, Jean-François Ponge, Stefano Guercini, Clelia Rumor, François Nold, Paolo Sambo, Valentina Gobbi, Claudia Schimmer, Catherine Chaabane, and Marie-Laure Mouchard	Humusica 2, article 16: Techno humus systems and recycling of waste	2018	Applied Soil Ecology	Included	N/A
Zhang, Hongmei, Kai Xue, Bing Wang, Wenfeng Ren, Dan Sun, Changyou Shao, and Runcang Sun	Advances in lignin-based biosorbents for sustainable wastewater treatment	2024	Bioresource Technology	Included	N/A
Zhang, Xiaokai, Hailong Wang, Lizhi He, Kouping Lu, Ajit Sarmah, Jianwu Li, Nanthi S. Bolan, Jianchuan Pei, and Huagang Huang	Using biochar for remediation of soils contaminated with heavy metals and organic pollutants	2013	Environmental Science and Pollution Research	Included	N/A
Zhang, Zhechao, Yue Zhao, Ruoxi Wang, Qian Lu, Junqiu Wu, Duoying Zhang, Zhuanfang Nie, and Zimin Wei	Effect of the addition of exogenous precursors on humic substance formation during composting	2018	Waste Management	Included	N/A
Zheng, Guanqun, Yidan Qin, Wesley C. Clark, Qing Dai, Chengqi Yi, Chuan He, Alan M. Lambowitz, and Tao Pan	Efficient and quantitative high-throughput tRNA sequencing	2015	Nature Methods	Included	N/A
Zhou, Gang, Kaili Wang, Rulin Liu, Yu Tian, Biao Kong, and Guansheng Qi	Synthesis and CO2 adsorption performance of TEPA-loaded cellulose whisker/silica composite aerogel	2021	Colloids and Surfaces A: Physicochemical and Engineering Aspects	Included	N/A
Zhuoqiu Jiang, Noboru Sekino	Fuel and material utilization of a waste shiitake (Lentinula edodes) mushroom bed derived from hardwood chips II thermal conductivity of compression-dried waste mushroom beds	2022	Journal of Wood Science	Excluded	Ineligible study design for the review
Zimmerman, Andrew R., and Bin Gao	The stability of biochar in the environment	2013	Biochar and Soil Biota	Included	N/A
ZMA Bundhoo	Solid waste management in least developed countries: current status and challenges faced	2018	Journal of Material Cycles and Waste Management	Excluded	Not specific to wood waste
Zubaidah Aimi Abdul Hamid, Ahmad Faizal Abdull Razis	Wood Waste as a Renewable Energy Source: Effect of Pretreatment Technology for Sustainable Bioethanol Production	2023	Sustainable Materials and Technology	Excluded	Full text not available or accessible
