# Supplementary material for: Towards responsible resource utilization: A review of sustainable vs. unsustainable reuse of wood waste
Source: PLoS One. 2024 Dec 23;19(12):e0312527. doi: 10.1371/journal.pone.0312527 (PMC11665992; doi:10.1371/journal.pone.0312527)
Supplement: S1 Data — (XLSX) [file pone.0312527.s003.xlsx]

## Sheet: Sheet 1
Authors	Title	Year	Publisher	Date of Extraction	Eligibility Confirmed	Extracted Data for Analysis
Abed, Jasim M., Ban A. Khaleel, Inas S. Aldabagh, and Nadhim Hamah Sor	The effect of recycled plastic waste polyethylene terephthalate (PET) on characteristics of cement mortar	2021	Journal of Physics: Conference Series	5th, November, 2023	Yes	Reuse of wood waste
Abu Bakar, Nurul Huda, and Nurjannah Salim	Challenges and Opportunities in Wood Waste Utilization	2023	Wood Waste Management and Products, Sustainable Materials and Technology	5th, November, 2023	Yes	Reuse of wood waste
Agegnehu, Getachew, Anoop Kumar Srivastava, and Michael I. Bird	The role of biochar and biochar-compost in improving soil quality and crop performance: A review	2017	Applied Soil Ecology	5th, November, 2023	Yes	Reuse of wood waste
Angın, Dilek	Effect of pyrolysis temperature and heating rate on biochar obtained from pyrolysis of safflower seed press cake	2013	Bioresource Technology	5th, November, 2023	Yes	Reuse of wood waste
Anwar, Z., M. Irshad, I. Fareed, and A. Saleem	Characterization and recycling of organic waste after co-composting - A review	2015	Journal of Agricultural Science	5th, November, 2023	Yes	Reuse of wood waste
Arthur, Richard, Martina Francisca Baidoo, and Edward Antwi	Biogas as a potential renewable energy source: A Ghanaian case study	2011	Renewable Energy	5th, November, 2023	Yes	Reuse of wood waste
Benito, Marta, Alberto Masaguer, Ana Moliner, and Roberto De Antonio	Chemical and physical properties of pruning waste compost and their seasonal variability	2006	Bioresource Technology	5th, November, 2023	Yes	Reuse of wood waste
Börjesson, Pål, Julia Hansson, and Göran Berndes	Future demand for forest-based biomass for energy purposes in Sweden	2017	Forest Ecology and Management	5th, November, 2023	Yes	Reuse of wood waste
Bray, Casey D., Madeleine Strum, Heather Simon, Lee Riddick, Mike Kosusko, Marc Menetrez, Michael D. Hays, and Venkatesh Rao	An assessment of important SPECIATE profiles in the EPA emissions modeling platform and current data gaps	2019	Atmospheric Environment	5th, November, 2023	Yes	Reuse of wood waste
Cambero, Claudia, Taraneh Sowlati, Marian Marinescu, and Dominik Röser	Strategic optimization of forest residues to bioenergy and biofuel supply chain	2015	International Journal of Energy Research	6th,November,2023	Yes	Reuse of wood waste
Carpenter, Daniel, Tyler L. Westover, Stefan Czernik, and Whitney Jablonski	Biomass feedstocks for renewable fuel production: a review of the impacts of feedstock and pretreatment on the yield and product distribution of fast pyrolysis bio-oils and vapors	2014	Green Chemistry	6th,November,2023	Yes	Reuse of wood waste
Carvalho, Lara, Elisabeth Wopienka, Christian Pointner, Joakim Lundgren, Vijay Kumar Verma, Walter Haslinger, and Christoph Schmidl	Performance of a pellet boiler fired with agricultural fuels	2013	Applied Energy	6th,November,2023	Yes	Reuse of wood waste
Cesprini, Emanuele, Rosa Greco, Valerio Causin, Tiziana Urso, Raffaele Cavalli, and Michela Zanetti	Quality assessment of pellets and briquettes made from glued wood waste	2021	European Journal of Wood and Wood Products	6th,November,2023	Yes	Reuse of wood waste
Chalker-Scott, Linda	Impact of mulches on landscape plants and the environment - A review	2007	Journal of Environmental Horticulture	6th,November,2023	Yes	Reuse of wood waste
Chong, Calvin, and Glen P. Lumis	Mixtures of paper mill sludge, wood chips, bark, and peat in substrates for pot-in-pot shade tree production	2000	Canadian Journal of Plant Science	6th,November,2023	Yes	Reuse of wood waste
Chun, Yuan, Guangyao Sheng, Cary T. Chiou, and Baoshan Xing	Compositions and Sorptive Properties of Crop Residue-Derived Chars	2004	Environmental Science & Technology	6th,November,2023	Yes	Reuse of wood waste
Demeyer, Alex, JC Voundi Nkana, and M. G. Verloo	Characteristics of wood ash and influence on soil properties and nutrient uptake: an overview	2001	Bioresource Technology	6th,November,2023	Yes	Reuse of wood waste
Demirbas, Ayhan	Potential applications of renewable energy sources, biomass combustion problems in boiler power systems and combustion related environmental issues	2005	Progress in Energy and Combustion Science	6th,November,2023	Yes	Reuse of wood waste
Djilani, Chahrazed, Rachida Zaghdoudi, Ali Modarressi, Marek Rogalski, Fayçal Djazi, and Abdelaziz Lallam	Elimination of organic micropollutants by adsorption on activated carbon prepared from agricultural waste	2012	Chemical Engineering Journal	6th,November,2023	Yes	Reuse of wood waste
Dwivedi, Sourabh, Rizwan Wahab, Farheen Khan, Yogendra K. Mishra, Javed Musarrat, and Abdulaziz A. Al-Khedhairy	Reactive oxygen species mediated bacterial biofilm inhibition via zinc oxide nanoparticles and their statistical determination	2014	PloS One	6th,November,2023	Yes	Reuse of wood waste
Egnell, Gustaf	Is the productivity decline in Norway spruce following whole-tree harvesting in the final felling in boreal Sweden permanent or temporary?	2011	Forest Ecology and Management	6th,November,2023	Yes	Reuse of wood waste
El-Beltagi, Hossam S., Abdul Basit, Heba I. Mohamed, Iftikhar Ali, Sana Ullah, Ehab AR Kamel, Tarek A. Shalaby, Khaled MA Ramadan, Abdulmalik A. Alkhateeb, and Hesham S. Ghazzawy	Mulching as a sustainable water and soil saving practice in agriculture: A review	2022	Agronomy	6th,November,2023	Yes	Reuse of wood waste
Elsokkary, Ibrahim H., and Alaa F. Aboukila	Beneficial additive values of wastewater irrigation of two aromatic plants grown in low fertile soil	2020	Water Science	6th,November,2023	Yes	Reuse of wood waste
Faraca, Giorgia, Alessio Boldrin, and Thomas Astrup	Resource quality of wood waste: The importance of physical and chemical impurities in wood waste for recycling	2019	Waste Management	6th,November,2023	Yes	Reuse of wood waste
Gokcol, Cihan, Bahtiyar Dursun, Bora Alboyaci, and Erkan Sunan	Importance of biomass energy as alternative to other sources in Turkey	2009	Energy Policy	6th,November,2023	Yes	Reuse of wood waste
Gomes, Helena I., William M. Mayes, Mike Rogerson, Douglas I. Stewart, and Ian T. Burke	Alkaline residues and the environment: a review of impacts, management practices and opportunities	2016	Journal of Cleaner Production	6th,November,2023	Yes	Reuse of wood waste
González-García, Sara, and Jacopo Bacenetti	Exploring the production of bio-energy from wood biomass. Italian case study	2019	Science of the Total Environment	6th,November,2023	Yes	Reuse of wood waste
Guo, Xiao-xia, Hong-tao Liu, and Jun Zhang	The role of biochar in organic waste composting and soil improvement: A review	2020	Waste Management	6th,November,2023	Yes	Reuse of wood waste
Hale, Sarah E., Johannes Lehmann, David Rutherford, Andrew R. Zimmerman, Robert T. Bachmann, Victor Shitumbanuma, Adam O'Toole, Kristina L. Sundqvist, Hans Peter H. Arp, and Gerard Cornelissen	Quantifying the Total and Bioavailable Polycyclic Aromatic Hydrocarbons and Dioxins in Biochars	2012	Environmental Science & Technology	6th,November,2023	Yes	Reuse of wood waste
Harder, Robin, Rosanne Wielemaker, Tove A. Larsen, Grietje Zeeman, and Gunilla Öberg	Recycling nutrients contained in human excreta to agriculture: Pathways, processes, and products	2019	Critical Reviews in Environmental Science and Technology	6th,November,2023	Yes	Reuse of wood waste
Hasan, A. Rasem, Ligang Hu, Helena M. Solo-Gabriele, Lynne Fieber, Yong Cai, and Timothy G. Townsend	Field-scale leaching of arsenic, chromium and copper from weathered treated wood	2010	Environmental Pollution	6th,November,2023	Yes	Reuse of wood waste
Hayashi, Jun'ichi, Atsuo Kazehaya, Katsuhiko Muroyama, and A. Paul Watkinson	Preparation of activated carbon from lignin by chemical activation	2000	Carbon	6th,November,2023	Yes	Reuse of wood waste
Hossain, Md Uzzal, Chi Sun Poon, Ya Hong Dong, and Dongxing Xuan	Evaluation of environmental impact distribution methods for supplementary cementitious materials	2018	Renewable and Sustainable Energy Reviews	6th,November,2023	Yes	Reuse of wood waste
Ince, Ceren, Seval Tayançlı, and Shahram Derogar	Recycling waste wood in cement mortars towards the regeneration of sustainable environment	2021	Construction and Building Materials	6th,November,2023	Yes	Reuse of wood waste
Inyang, Mandu I., Bin Gao, Ying Yao, Yingwen Xue, Andrew Zimmerman, Ahmed Mosa, Pratap Pullammanappallil, Yong Sik Ok, and Xinde Cao	A review of biochar as a low-cost adsorbent for aqueous heavy metal removal	2016	Critical Reviews in Environmental Science and Technology	6th,November,2023	Yes	Reuse of wood waste
Islam, Rashidul, Tasnia Hassan Nazifa, Adhi Yuniarto, ASM Shanawaz Uddin, Salmiati Salmiati, and Shamsuddin Shahid	An empirical study of construction and demolition waste generation and implication of recycling	2019	Waste Management	6th,November,2023	Yes	Reuse of wood waste
Iždinskỳ, Ján, Zuzana Vidholdová, and Ladislav Reinprecht	Particleboards from recycled wood	2020	Forests	6th,November,2023	Yes	Reuse of wood waste
Januszewicz, Katarzyna, Paweł Kazimierski, Maciej Klein, Dariusz Kardaś, and Justyna Łuczak	Activated carbon produced by pyrolysis of waste wood and straw for potential wastewater adsorption	2020	Materials	15,November, 2023	Yes	Reuse of wood waste
Johnson, D. W., C. C. Trettin, and D. E. Todd Jr	Changes in forest floor and soil nutrients in a mixed oak forest 33 years after stem only and whole-tree harvest	2016	Forest Ecology and Management	15,November, 2023	Yes	Reuse of wood waste
Kang, Shimin, Xianglan Li, Juan Fan, and Jie Chang	Characterization of Hydrochars Produced by Hydrothermal Carbonization of Lignin, Cellulose, D-Xylose, and Wood Meal	2012	Industrial & Engineering Chemistry Research	15,November, 2023	Yes	Reuse of wood waste
Kaur, Jaspreet, Brij Pal Singh, Vishu Chaudhary, Fouad M. F. Elshaghabee, Jagnoor Singh, Anamika Singh, Namita Rokana, and Harsh Panwar	Probiotics as Live Bio-therapeutics: Prospects and Perspectives	2021	Advances in Probiotics for Sustainable Food and Medicine	15,November, 2023	Yes	Reuse of wood waste
Khan, Zafar Iqbal, Altaf Hussain, Muhammad Ashraf, and L. R. McDowell	Mineral status of soils and forages in Southwestern Punjab-Pakistan: Micro-minerals	2006	Asian-Australasian Journal of Animal Sciences	15,November, 2023	Yes	Reuse of wood waste
Kılıc, Murat, Cisem Kırbıyık, Özge Çepelioğullar, and Ayşe E. Pütün	Adsorption of heavy metal ions from aqueous solutions by bio-char, a by-product of pyrolysis	2013	Applied Surface Science	15,November, 2023	Yes	Reuse of wood waste
Klébert, S., M. Mohai, and E. Csiszár	Can Plasma Surface Treatment Replace Traditional Wood Modification Methods?	2022	Coatings	15,November, 2023	Yes	Reuse of wood waste
Klímek, Petr, Peter Meinlschmidt, Rupert Wimmer, Burkhard Plinke, and Arne Schirp	Using sunflower (Helianthus annuus L.), topinambour (Helianthus tuberosus L.) and cup-plant (Silphium perfoliatum L.) stalks as alternative raw materials for particleboards	2016	Industrial Crops and Products	15,November, 2023	Yes	Reuse of wood waste
Koul, Bhupendra, Mohammad Yakoob, and Maulin P. Shah	Agricultural waste management strategies for environmental sustainability	2022	Environmental Research	15,November, 2023	Yes	Reuse of wood waste
Kraxner, F., E.-M. Nordström, P. Havlík, M. Gusti, A. Mosnier, S. Frank, H. Valin, S. Fritz, S. Fuss, and G. Kindermann	Global bioenergy scenarios - Future forest development, land-use implications, and trade-offs	2013	Biomass and Bioenergy	15,November, 2023	Yes	Reuse of wood waste
Kumar, Atul, and Sukha Ranjan Samadder	A review on technological options of waste to energy for effective management of municipal solid waste	2017	Waste Management	15,November, 2023	Yes	Reuse of wood waste
Kwon, Hye-Ok, and Sung-Deuk Choi	Polycyclic aromatic hydrocarbons (PAHs) in soils from a multi-industrial city, South Korea	2014	Science of the Total Environment	15,November, 2023	Yes	Reuse of wood waste
Lai, Yuan-Zong	Wood and wood products	2012	Handbook of Industrial Chemistry and Biotechnology	15,November, 2023	Yes	Reuse of wood waste
Lee, Seng Hua, Wei Chen Lum, Jia Geng Boon, Lubos Kristak, Petar Antov, Marta Pędzik, Tomasz Rogoziński, Hamid R. Taghiyari, Muhammad Adly Rahandi Lubis, and Widya Fatriasari	Particleboard from agricultural biomass and recycled wood waste: A review	2022	Journal of Materials Research and Technology	15,November, 2023	Yes	Reuse of wood waste
López, Rafael, Pilar Burgos, José M. Hermoso, José I. Hormaza, and J. Jorge González-Fernández	Long term changes in soil properties and enzyme activities after almond shell mulching in avocado organic production	2014	Soil and Tillage Research	15,November, 2023	Yes	Reuse of wood waste
Madadian, Edris, and David SA Simakov	Thermal degradation of emerging contaminants in municipal biosolids: The case of pharmaceuticals and personal care products	2022	Chemosphere	15,November, 2023	Yes	Reuse of wood waste
Maier, Dorin	Building materials made of wood waste a solution to achieve the sustainable development goals	2021	Materials	15,November, 2023	Yes	Reuse of wood waste
Makino, Sota, Takeshi Onishi, Akika Itoh, Issei Sato, Tomohumi Huzita, and Chihiro Kayo	Sustainable Campus: Reducing Environmental and Financial Burdens by Using Pruned Branches for On-Campus Energy	2021	Sustainability	15,November, 2023	Yes	Reuse of wood waste
McCarl, Bruce A., Cordner Peacocke, Ray Chrisman, Chih-Chun Kung, and Ronald D. Sands	Economics of biochar production, utilization and greenhouse gas offsets	2012	Biochar for Environmental Management	15,November, 2023	Yes	Reuse of wood waste
Mitchell, Charlotte, Vitali Avagyan, Hannah Chalmers, and Mathieu Lucquiaud	An initial assessment of the value of Allam Cycle power plants with liquid oxygen storage in future GB electricity system	2019	International Journal of Greenhouse Gas Control	15,November, 2023	Yes	Reuse of wood waste
Moghaddam, A. H., and C. N. Mulligan	Leaching of heavy metals from chromated copper arsenate (CCA) treated wood after disposal	2008	Waste Management	15,November, 2023	Yes	Reuse of wood waste
Mohan, Dinesh, Ankur Sarswat, Yong Sik Ok, and Charles U. Pittman Jr	Organic and inorganic contaminants removal from water with biochar, a renewable, low cost and sustainable adsorbent - a critical review	2014	Bioresource Technology	20, November,2023	Yes	Reuse of wood waste
Mollon, L. C., G. J. Norton, L. Trakal, E. Moreno-Jimenez, F. Z. Elouali, R. L. Hough, and L. Beesley	Mobility and toxicity of heavy metal(loid)s arising from contaminated wood ash application to a pasture grassland soil	2016	Environmental Pollution	20, November,2023	Yes	Reuse of wood waste
Müller-Stöver, Dorette, Jesper Ahrenfeldt, Jens Kai Holm, Sherif Gebril Salem Shalatet, Ulrik Henriksen, and Henrik Hauggaard-Nielsen	Soil application of ash produced by low-temperature fluidized bed gasification: effects on soil nutrient dynamics and crop response	2012	Nutrient Cycling in Agroecosystems	20, November,2023	Yes	Reuse of wood waste
New, Tim R.	Forests and Insect Conservation in Australia	2018	Forests and Insect Conservation in Australia	20, November,2023	Yes	Reuse of wood waste
Oruji, Shima, Reza Khoshbin, and Ramin Karimzadeh	Combination of precipitation and ultrasound irradiation methods for preparation of lanthanum-modified Y zeolite nano-catalysts used in catalytic cracking of bulky hydrocarbons	2019	Materials Chemistry and Physics	20, November,2023	Yes	Reuse of wood waste
Ozores-Hampton, Monica, Philip A. Stansly, and Teresa P. Salame	Soil Chemical, Physical, and Biological Properties of a Sandy Soil Subjected to Long-Term Organic Amendments	2011	Journal of Sustainable Agriculture	20, November,2023	Yes	Reuse of wood waste
Patel, Madhumita, Xiaolei Zhang, and Amit Kumar	Techno-economic and life cycle assessment on lignocellulosic biomass thermochemical conversion technologies: A review	2016	Renewable and Sustainable Energy Reviews	20, November,2023	Yes	Reuse of wood waste
Pędzik, Marta, Dominika Janiszewska, and Tomasz Rogoziński	Alternative lignocellulosic raw materials in particleboard production: A review	2021	Industrial Crops and Products	20, November,2023	Yes	Reuse of wood waste
Premer, M. I., R. E. Froese, and E. D. Vance	Whole-tree harvest and residue recovery in commercial aspen: Implications to forest growth and soil productivity across a rotation	2019	Forest Ecology and Management	20, November,2023	Yes	Reuse of wood waste
Puettmann, Maureen E., and Michael Milota	Life-cycle assessment for wood-fired boilers used in the wood products industry	2017	Forest Products Journal	20, November,2023	Yes	Reuse of wood waste
Ramage, Michael H., Henry Burridge, Marta Busse-Wicher, George Fereday, Thomas Reynolds, Darshil U. Shah, Guanglu Wu, Li Yu, Patrick Fleming, and Danielle Densley-Tingley	The wood from the trees: The use of timber in construction	2017	Renewable and Sustainable Energy Reviews	20, November,2023	Yes	Reuse of wood waste
Roberts, Kelli G., Brent A. Gloy, Stephen Joseph, Norman R. Scott, and Johannes Lehmann	Life Cycle Assessment of Biochar Systems: Estimating the Energetic, Economic, and Climate Change Potential	2010	Environmental Science & Technology	20, November,2023	Yes	Reuse of wood waste
Röder, Mirjam, Nico Stolz, and Patricia Thornley	Sweet energy - Bioenergy integration pathways for sugarcane residues. A case study of Nkomazi, District of Mpumalanga, South Africa	2017	Renewable Energy	20, November,2023	Yes	Reuse of wood waste
Sahoo, Kamalakanta, Edward Bilek, Richard Bergman, and Sudhagar Mani	Techno-economic analysis of producing solid biofuels and biochar from forest residues using portable systems	2019	Applied Energy	20, November,2023	Yes	Reuse of wood waste
Sakai, Shinichi, Raju Poudel, Misuzu Asari, and Takuya Kirikawa	Disaster waste management after the 2016 Kumamoto Earthquake: A mini-review of earthquake waste management and the Kumamoto experience	2019	Waste Management & Research	20, November,2023	Yes	Reuse of wood waste
Salamat, Asmaa, Ayoub Ainane, Laila Dahbi, Fatima Khammour, M'hamed Elkouali, and Tarik Ainane	Valorization the waste of the wood industry (sawdust) and their use as adsorbent material: physicochemical characterization and modeling of optimization sorption using statistical approach	2017	Journal of Materials and Environmental Sciences	20, November,2023	Yes	Reuse of wood waste
Searchinger, T. D., S. Wirsenius, T. Beringer, and P. Dumas	Assessing the efficiency of changes in land use for mitigating climate change	2018	Nature	20, November,2023	Yes	Reuse of wood waste
Sikkema, Richard, Monika Steiner, Martin Junginger, Wolfgang Hiegl, Morten Tony Hansen, and Andre Faaij	The European wood pellet markets: current status and prospects for 2020	2011	Biofuels, Bioproducts and Biorefining	20, November,2023	Yes	Reuse of wood waste
Silva, Luis FO, Colin R. Ward, James C. Hower, Maria Izquierdo, Frans Waanders, Marcos LS Oliveira, Zhongsheng Li, Rachel S. Hatch, and Xavier Querol	Mineralogy and leaching characteristics of coal ash from a major Brazilian power plant	2010	Coal Combustion and Gasification Products	20, November,2023	Yes	Reuse of wood waste
Srivastava, R. K., N. P. Shetti, K. R. Reddy, M. N. Nadagouda, M. Badawi, A. Bonilla-Petriciolet, and T. M. Aminabhavi	Valorization of biowastes for clean energy production, environmental depollution and soil fertility	2023	Journal of Environmental Management	20, November,2023	Yes	Reuse of wood waste
Sun, Yongchang, Tingting Wang, Caohui Han, Xintian Lv, Lu Bai, Xiaoyin Sun, and Pengfei Zhang	Facile synthesis of Fe-modified lignin-based biochar for ultra-fast adsorption of methylene blue: Selective adsorption and mechanism studies	2022	Bioresource Technology	20, November,2023	Yes	Reuse of wood waste
Suter, Florian, Bernhard Steubing, and Stefanie Hellweg	Life Cycle Impacts and Benefits of Wood along the Value Chain: The Case of Switzerland	2017	Journal of Industrial Ecology	20, November,2023	Yes	Reuse of wood waste
Tack, Filip MG, and Caleb E. Egene	Potential of biochar for managing metal contaminated areas, in synergy with phytomanagement or other management options	2019	Biochar from Biomass and Waste	20, November,2023	Yes	Reuse of wood waste
Tan, Xiaofei, Yunguo Liu, Guangming Zeng, Xin Wang, Xinjiang Hu, Yanling Gu, and Zhongzhu Yang	Application of biochar for the removal of pollutants from aqueous solutions	2015	Chemosphere	20, November,2023	Yes	Reuse of wood waste
Tan, Xiao-fei, Yun-guo Liu, Yan-ling Gu, Yan Xu, Guang-ming Zeng, Xin-jiang Hu, Shao-bo Liu, Xin Wang, Si-mian Liu, and Jiang Li	Biochar-based nano-composites for the decontamination of wastewater: A review	2016	Bioresource Technology	20, November,2023	Yes	Reuse of wood waste
Thandavamoorthy, T. S.	Wood waste as coarse aggregate in the production of concrete	2016	European Journal of Environmental and Civil Engineering	20, November,2023	Yes	Reuse of wood waste
Thybring, Emil Engelund, and Maria Fredriksson	Wood modification as a tool to understand moisture in wood	2021	Forest	20, November,2023	Yes	Reuse of wood waste
Townsend, Timothy G., and Helena Solo-Gabriele	Environmental impacts of treated wood	2006	Environmental Impacts of Treated Wood	20, November,2023	Yes	Reuse of wood waste
Townsend, Timothy, Thabet Tolaymat, Helena Solo-Gabriele, Brajesh Dubey, Kristin Stook, and Lakmini Wadanambi	Leaching of CCA-treated wood: implications for waste disposal	2004	Journal of Hazardous Materials	20, November,2023	Yes	Reuse of wood waste
Usman, Muhammad, Asfand Y. Khan, Syed H. Farooq, Asad Hanif, Shengwen Tang, Rao A. Khushnood, and Syed A. Rizwan	Eco-friendly self-compacting cement pastes incorporating wood waste as cement replacement: A feasibility study	2018	Journal of Cleaner Production	20, November,2023	Yes	Reuse of wood waste
Veinott, G., M. R. Anderson, P. J. Sylvester, and D. O. Gani	Metal concentrations in bivalves living in and around copper mine tailings released after a tailings dam breach	2001	Bulletin of Environmental Contamination and Toxicology	20, November,2023	Yes	Reuse of wood waste
Verma, Monica, Satyawati Sharma, and Rajendra Prasad	Biological alternatives for termite control: A review	2009	International Biodeterioration & Biodegradation	20, November,2023	Yes	Reuse of wood waste
Walmsley, J. D., D. L. Jones, B. Reynolds, M. H. Price, and J. R. Healey	Whole tree harvesting can reduce second rotation forest productivity	2009	Forest Ecology and Management	20, November,2023	Yes	Reuse of wood waste
Wang, Bing, Bin Gao, and June Fang	Recent advances in engineered biochar productions and applications	2018	Critical Reviews in Environmental Science and Technology	20, November,2023	Yes	Reuse of wood waste
Wang, Han-Min, Tong-Qi Yuan, Guo-Yong Song, and Run-Cang Sun	Advanced and versatile lignin-derived biodegradable composite film materials toward a sustainable world	2021	Green Chemistry	20, November,2023	Yes	Reuse of wood waste
Wang, Lei	Value-added recycling of construction waste wood into eco-friendly cement-bonded particleboards	2018	PolyU	25, November, 2023	Yes	Reuse of wood waste
Wang, Tong, Minwen Jiang, Xueling Yu, Na Niu, and Ligang Chen	Application of lignin adsorbent in wastewater Treatment: A review	2022	Separation and Purification Technology	25, November, 2023	Yes	Reuse of wood waste
Wiegand, B. A., O. A. Chadwick, P. M. Vitousek, and J. L. Wooden	Ca cycling and isotopic fluxes in forested ecosystems in Hawaii	2005	Geophysical Research Letters	25, November, 2023	Yes	Reuse of wood waste
Wu, Feng-Chin, Ru-Ling Tseng, and Ruey-Shin Juang	Characteristics of Elovich equation used for the analysis of adsorption kinetics in dye-chitosan systems	2009	Chemical Engineering Journal	25, Auguest, 2023	Yes	Reuse of wood waste
Yi, Yunqiang, Guoquan Tu, Dongye Zhao, Pokeung Eric Tsang, and Zhanqiang Fang	Biomass waste components significantly influence the removal of Cr (VI) using magnetic biochar derived from four types of feedstocks and steel pickling waste liquor	2019	Chemical Engineering Journal	25, November, 2023	Yes	Reuse of wood waste
Zanella, Augusto, Jean-François Ponge, Stefano Guercini, Clelia Rumor, François Nold, Paolo Sambo, Valentina Gobbi, Claudia Schimmer, Catherine Chaabane, and Marie-Laure Mouchard	Humusica 2, article 16: Techno humus systems and recycling of waste	2018	Applied Soil Ecology	25, November, 2023	Yes	Reuse of wood waste
Zhang, Hongmei, Kai Xue, Bing Wang, Wenfeng Ren, Dan Sun, Changyou Shao, and Runcang Sun	Advances in lignin-based biosorbents for sustainable wastewater treatment	2024	Bioresource Technology	25, November, 2023	Yes	Reuse of wood waste
Zhang, Xiaokai, Hailong Wang, Lizhi He, Kouping Lu, Ajit Sarmah, Jianwu Li, Nanthi S. Bolan, Jianchuan Pei, and Huagang Huang	Using biochar for remediation of soils contaminated with heavy metals and organic pollutants	2013	Environmental Science and Pollution Research	25, November, 2023	Yes	Reuse of wood waste
Zhang, Zhechao, Yue Zhao, Ruoxi Wang, Qian Lu, Junqiu Wu, Duoying Zhang, Zhuanfang Nie, and Zimin Wei	Effect of the addition of exogenous precursors on humic substance formation during composting	2018	Waste Management	25, November, 2023	Yes	Reuse of wood waste
Zheng, Guanqun, Yidan Qin, Wesley C. Clark, Qing Dai, Chengqi Yi, Chuan He, Alan M. Lambowitz, and Tao Pan	Efficient and quantitative high-throughput tRNA sequencing	2015	Nature Methods	25, November, 2023	Yes	Reuse of wood waste
Zhou, Gang, Kaili Wang, Rulin Liu, Yu Tian, Biao Kong, and Guansheng Qi	Synthesis and CO2 adsorption performance of TEPA-loaded cellulose whisker/silica composite aerogel	2021	Colloids and Surfaces A: Physicochemical and Engineering Aspects	25, November, 2023	Yes	Reuse of wood waste
Zimmerman, Andrew R., and Bin Gao	The stability of biochar in the environment	2013	Biochar and Soil Biota	25, November, 2023	Yes	Reuse of wood waste
Ismail, Z. Z., & Al-Hashmi, E. A.	Reuse of waste iron as a partial replacement of sand in concrete	2008	Waste Management,	25, November, 2023	Yes	Reuse of wood waste
(2008). Reuse of waste iron as a partial replacement of sand in concrete. Waste Management, 28(11), 2048-2053.
